# Supplementary material for: catena-Poly[[[bis­(O,O′-diisobutyl dithio­phosphato-κ2 S,S′)nickel(II)]-μ-1,2-bis­(4-pyridylmethyl­ene)hydrazine-κ2 N:N′] toluene disolvate]
Source: Acta Crystallogr Sect E Struct Rep Online. 2008 Jun 13;64(Pt 7):m911. doi: 10.1107/S1600536808017121 (PMC2961896; doi:10.1107/S1600536808017121)
Supplement: Supplementary file 1 [file e-64-0m911-sup1.cif]

##############################################################################
###                                                                        ###
###        Electronic paper (Acta Crystallographica Section E)             ###
###                                                                        ###
##############################################################################
#                                                                            #
# This CIF contains the data in a paper accepted for publication in Acta     #
# Crystallographica Section E. It conforms to the requirements of Notes      #
# for Authors for Section E, and has been peer reviewed under the auspices   #
# of the IUCr Commission on Journals.                                        #
#                                                                            #
# Full details of the Crystallographic Information File format               #
# are given in the paper "The Crystallographic Information File (CIF):       #
# a New Standard Archive File for Crystallography" by S. R. Hall, F. H.      #
# Allen and I. D. Brown [Acta Cryst. (1991), A47, 655-685].                  #
#                                                                            #
# The current version of the core CIF dictionary is obtainable from          #
# ftp://ftp.iucr.org/pub/cif_core.dic. The current version number is 2.4.    #
#                                                                            #
# Software is freely available for graphical display of the structure(s) in  #
# this CIF.  For information consult the CIF home page http://www.iucr.org/  #
# cif/home.html                                                              #
#                                                                            #
# This file may be used for bona fide research purposes within the           #
# scientific community so long as proper attribution is given to the journal # 
# article from which it was obtained.                                        #
#                                                                            #
##############################################################################
                                             
data_global
_audit_creation_method     SHELXL-97
_journal_date_recd_electronic     2008-05-27
_journal_date_accepted     2008-06-06
_journal_name_full     'Acta Crystallographica, Section E'
_journal_year     2008
_journal_volume     64
_journal_issue      7
_journal_page_first     m911
_journal_page_last     m911
_journal_paper_category     QM
_journal_coeditor_code     NG2459
_publ_contact_author_name     ' Edward RT Tiekink '
_publ_contact_author_address
;
    Department of Chemistry,
    The University of Texas,
    One UTSA Circle,
    San Antonio, Texas 78249-0698,
    U.S.A.
;
_publ_contact_author_email     edward.tiekink@utsa.edu
_publ_contact_author_fax     ' 1 210 458 7428 '
_publ_contact_author_phone     ' 1 210 458 5774 '
_publ_section_title
;\
<i>catena</i>-Poly[[[bis(<i>O</i>,<i>O</i>'-diisobutyl
dithiophosphato-\k^2^<i>S</i>,<i>S</i>')nickel(II)]-\m-1,2-bis(4-\
pyridylmethylene)hydrazine-\k^2^<i>N</i>:<i>N</i>'] toluene disolvate]
;
loop_
    _publ_author_name
    _publ_author_footnote
    _publ_author_address
    'Berdugo, Erick' .
;
Department of Chemistry, The University of Texas at San Antonio,
One UTSA Circle, San Antonio, Texas 78249-0698, USA
;
    'Tiekink, Edward R. T.' .
;
Department of Chemistry, The University of Texas at San Antonio,
One UTSA Circle, San Antonio, Texas 78249-0698, USA
;
data_I
_audit_creation_method     SHELXL-97
_chemical_name_systematic
;
<i>catena</i>-Poly[[[bis(<i>O</i>,<i>O</i>'-diisobutyl
dithiophosphato-\k^2^<i>S</i>,<i>S</i>')nickel(II)]-\m-1,2-
bis(4-pyridylmethylene)hydrazine-\k^2^<i>N</i>:<i>N</i>'] toluene disolvate]
;
_chemical_name_common     ?
_chemical_formula_moiety     'C28 H46 N4 Ni O4 P2 S4, 2C7 H8'
_chemical_formula_sum     'C42 H62 N4 Ni O4 P2 S4'
_chemical_formula_iupac     '[Ni (C8 H18 O2 P S2)2 (C12 H10 N4)], 2C7 H7'
_chemical_formula_weight     935.85
_chemical_melting_point     ?
_symmetry_cell_setting     triclinic
_symmetry_space_group_name_H-M     'P -1'
_symmetry_space_group_name_Hall     '-P 1'
loop_
    _symmetry_equiv_pos_as_xyz
    'x, y, z'
    '-x, -y, -z'
_cell_length_a     8.7132(15)
_cell_length_b     12.089(2)
_cell_length_c     12.293(2)
_cell_angle_alpha     82.662(10)
_cell_angle_beta     86.528(10)
_cell_angle_gamma     69.321(6)
_cell_volume     1201.4(4)
_cell_formula_units_Z     1
_cell_measurement_reflns_used     4131
_cell_measurement_theta_min     2.3
_cell_measurement_theta_max     40.7
_cell_measurement_temperature     98(2)
_exptl_crystal_description     prism
_exptl_crystal_colour     'brown-orange'
_exptl_crystal_size_max     0.30
_exptl_crystal_size_mid     0.20
_exptl_crystal_size_min     0.10
_exptl_crystal_density_diffrn     1.294
_exptl_crystal_density_meas     ?
_exptl_crystal_density_method     'not measured'
_exptl_crystal_F_000     496
_exptl_absorpt_coefficient_mu     0.687
_exptl_absorpt_correction_type     'multi-scan'
_exptl_absorpt_process_details     '(ABSCOR; Higashi, 1995)'
_exptl_absorpt_correction_T_min     0.795
_exptl_absorpt_correction_T_max     1
_exptl_special_details
;
;
_diffrn_ambient_temperature     28(2)
_diffrn_radiation_type     MoK\a
_diffrn_radiation_wavelength     0.71070
_diffrn_radiation_source     'fine-focus sealed tube'
_diffrn_radiation_monochromator     graphite
_diffrn_measurement_device_type     'Rigaku AFC12\K/SATURN724'
_diffrn_measurement_method     \w
_diffrn_detector_area_resol_mean     ?
_diffrn_reflns_number     8239
_diffrn_reflns_av_R_equivalents     0.033
_diffrn_reflns_av_sigmaI/netI     0.048
_diffrn_reflns_theta_min     2.3
_diffrn_reflns_theta_max     27.5
_diffrn_reflns_theta_full     27.5
_diffrn_measured_fraction_theta_max     0.989
_diffrn_measured_fraction_theta_full     0.989
_diffrn_reflns_limit_h_min     -11
_diffrn_reflns_limit_h_max     11
_diffrn_reflns_limit_k_min     -13
_diffrn_reflns_limit_k_max     15
_diffrn_reflns_limit_l_min     -15
_diffrn_reflns_limit_l_max     15
_diffrn_standards_number     0
_diffrn_standards_interval_count     0
_diffrn_standards_interval_time     ?
_diffrn_standards_decay_%     '< 1'
_refine_special_details
;
Refinement of <i>F</i>^2^ against ALL reflections. The weighted <i>R</i>-factor
<i>wR</i> and goodness of fit <i>S</i> are based on <i>F</i>^2^, conventional
<i>R</i>-factors <i>R</i> are based on <i>F</i>, with <i>F</i> set to zero for
negative <i>F</i>^2^. The threshold expression of <i>F</i>^2^ >
\s(<i>F</i>^2^) is used only for calculating <i>R</i>-factors(gt) <i>etc</i>.
and is not relevant to the choice of reflections for refinement.
<i>R</i>-factors based on <i>F</i>^2^ are statistically about twice as large
as those based on <i>F</i>, and <i>R</i>- factors based on ALL data will be
even larger.
;
_reflns_number_total     5457
_reflns_number_gt     4980
_reflns_threshold_expression     I>2\s(I)
_refine_ls_structure_factor_coef     Fsqd
_refine_ls_matrix_type     full
_refine_ls_R_factor_all     0.059
_refine_ls_R_factor_gt     0.054
_refine_ls_wR_factor_gt     0.138
_refine_ls_wR_factor_ref     0.142
_refine_ls_goodness_of_fit_ref     1.08
_refine_ls_restrained_S_all     1.08
_refine_ls_number_reflns     5457
_refine_ls_number_parameters     279
_refine_ls_number_restraints     0
_refine_ls_hydrogen_treatment     constr
_refine_ls_weighting_scheme     calc
_refine_ls_weighting_details
          'calc w=1/[\s^2^(Fo^2^)+(0.064P)^2^+1.4047P] where P=(Fo^2^+2Fc^2^)/3'
_atom_sites_solution_hydrogens     geom
_atom_sites_solution_primary     direct
_atom_sites_solution_secondary     difmap
_refine_ls_shift/su_max     ?
_refine_ls_shift/su_max_lt     0.001
_refine_ls_shift/su_mean     0.000
_refine_diff_density_max     0.64
_refine_diff_density_min     -0.78
_refine_ls_extinction_method     none
_refine_ls_extinction_coef     ?
loop_
    _atom_type_symbol
    _atom_type_description
    _atom_type_scat_dispersion_real
    _atom_type_scat_dispersion_imag
    _atom_type_scat_source
    'C' 'C' 0.0033 0.0016
                         'International Tables Vol C Tables 4.2.6.8 and 6.1.1.4'
    'H' 'H' 0.0000 0.0000
                         'International Tables Vol C Tables 4.2.6.8 and 6.1.1.4'
    'N' 'N' 0.0061 0.0033
                         'International Tables Vol C Tables 4.2.6.8 and 6.1.1.4'
    'O' 'O' 0.0106 0.0060
                         'International Tables Vol C Tables 4.2.6.8 and 6.1.1.4'
    'Ni' 'Ni' 0.3393 1.1124
                         'International Tables Vol C Tables 4.2.6.8 and 6.1.1.4'
    'P' 'P' 0.1023 0.0942
                         'International Tables Vol C Tables 4.2.6.8 and 6.1.1.4'
    'S' 'S' 0.1246 0.1234
                         'International Tables Vol C Tables 4.2.6.8 and 6.1.1.4'
_computing_data_collection     'CrystalClear (Rigaku, 2005)'
_computing_cell_refinement     'CrystalClear (Rigaku, 2005)'
_computing_data_reduction     'CrystalClear (Rigaku, 2005)'
_computing_structure_solution     'SHEXLS97 (Sheldrick, 2008)'
_computing_structure_refinement     'SHELXL97 (Sheldrick, 2008)'
_computing_molecular_graphics
                       'ORTEPII (Johnson, 1976) and DIAMOND (Brandenburg, 2006)'
_computing_publication_material     'SHELXL97 (Sheldrick, 2008)'
loop_
    _atom_site_type_symbol
    _atom_site_label
    _atom_site_fract_x
    _atom_site_fract_y
    _atom_site_fract_z
    _atom_site_U_iso_or_equiv
    _atom_site_adp_type
    _atom_site_calc_flag
    _atom_site_refinement_flags
    _atom_site_occupancy
    _atom_site_disorder_assembly
    _atom_site_disorder_group
    Ni Ni 0.5000 0.5000 0.5000 0.02039(14) Uani d S 1 . .
    S S1 0.38649(8) 0.38353(7) 0.64197(5) 0.02552(17) Uani d . 1 A .
    S S2 0.67986(8) 0.29788(6) 0.46088(5) 0.02452(16) Uani d . 1 A .
    P P1 0.55031(9) 0.24313(7) 0.58030(6) 0.02530(17) Uani d . 1 . .
    O O1 0.6644(3) 0.15123(18) 0.67162(16) 0.0295(4) Uani d . 1 A .
    N N1 0.6658(3) 0.5003(2) 0.61646(17) 0.0205(4) Uani d . 1 . .
    N N2 0.9368(3) 0.5058(2) 0.96412(18) 0.0256(5) Uani d . 1 . .
    C C1 0.7711(4) 0.1916(3) 0.7302(2) 0.0309(6) Uani d . 1 . .
    H H1A 0.7063 0.2423 0.7859 0.037 Uiso calc R 1 A .
    H H1B 0.8205 0.2396 0.6782 0.037 Uiso calc R 1 . .
    C C2 0.9051(4) 0.0857(3) 0.7856(2) 0.0303(6) Uani d . 1 A .
    H H2 0.9674 0.0343 0.7286 0.036 Uiso calc R 1 . .
    C C3 1.0219(4) 0.1321(3) 0.8386(3) 0.0420(8) Uani d . 1 . .
    H H3A 1.1097 0.0648 0.8754 0.063 Uiso calc R 1 A .
    H H3B 0.9610 0.1855 0.8923 0.063 Uiso calc R 1 . .
    H H3C 1.0695 0.1755 0.7818 0.063 Uiso calc R 1 . .
    C C4 0.8358(5) 0.0118(3) 0.8709(3) 0.0399(8) Uani d . 1 . .
    H H4A 0.9260 -0.0558 0.9049 0.060 Uiso calc R 1 A .
    H H4B 0.7624 -0.0175 0.8352 0.060 Uiso calc R 1 . .
    H H4C 0.7744 0.0613 0.9273 0.060 Uiso calc R 1 . .
    O O2 0.4688(3) 0.1558(2) 0.54352(18) 0.0365(5) Uani d P 0.50 A 1
    C C5 0.3314(8) 0.2219(5) 0.4584(5) 0.0237(12) Uani d P 0.50 A 1
    H H5A 0.2908 0.3076 0.4683 0.028 Uiso calc PR 0.50 A 1
    H H5B 0.3821 0.2143 0.3842 0.028 Uiso calc PR 0.50 A 1
    C C6 0.2185(9) 0.1915(8) 0.4606(6) 0.0447(17) Uani d P 0.50 A 1
    H H6A 0.1330 0.2627 0.4881 0.054 Uiso calc PR 0.50 A 1
    C C7 0.1788(5) 0.0918(4) 0.5366(3) 0.0565(11) Uani d P 0.50 A 1
    H H7A 0.0721 0.0903 0.5173 0.085 Uiso calc PR 0.50 A 1
    H H7B 0.1752 0.1075 0.6131 0.085 Uiso calc PR 0.50 A 1
    H H7C 0.2640 0.0148 0.5273 0.085 Uiso calc PR 0.50 A 1
    C C8 0.1386(4) 0.1940(3) 0.3445(3) 0.0392(7) Uani d P 0.50 A 1
    H H8A 0.0449 0.1669 0.3574 0.059 Uiso calc PR 0.50 A 1
    H H8B 0.2210 0.1413 0.2985 0.059 Uiso calc PR 0.50 A 1
    H H8C 0.1017 0.2754 0.3073 0.059 Uiso calc PR 0.50 A 1
    O O32 0.4688(3) 0.1558(2) 0.54352(18) 0.0365(5) Uani d P 0.50 A 2
    C C35 0.3937(10) 0.1619(8) 0.4454(5) 0.0359(15) Uani d P 0.50 A 2
    H H35A 0.3574 0.2468 0.4149 0.043 Uiso calc PR 0.50 A 2
    H H35B 0.4830 0.1191 0.3961 0.043 Uiso calc PR 0.50 A 2
    C C36 0.2674(7) 0.1257(5) 0.4299(5) 0.0216(10) Uani d P 0.50 A 2
    H H36A 0.3227 0.0475 0.4005 0.026 Uiso calc PR 0.50 A 2
    C C37 0.1788(5) 0.0918(4) 0.5366(3) 0.0565(11) Uani d P 0.50 A 2
    H H37A 0.0915 0.0649 0.5169 0.085 Uiso calc PR 0.50 A 2
    H H37B 0.1312 0.1616 0.5767 0.085 Uiso calc PR 0.50 A 2
    H H37C 0.2582 0.0278 0.5830 0.085 Uiso calc PR 0.50 A 2
    C C38 0.1386(4) 0.1940(3) 0.3445(3) 0.0392(7) Uani d P 0.50 A 2
    H H38A 0.0580 0.1546 0.3438 0.059 Uiso calc PR 0.50 A 2
    H H38B 0.1916 0.1960 0.2720 0.059 Uiso calc PR 0.50 A 2
    H H38C 0.0833 0.2755 0.3627 0.059 Uiso calc PR 0.50 A 2
    C C9 0.6097(3) 0.5338(2) 0.7157(2) 0.0226(5) Uani d . 1 . .
    H H9 0.4946 0.5601 0.7293 0.027 Uiso calc R 1 . .
    C C10 0.7099(3) 0.5319(2) 0.7990(2) 0.0227(5) Uani d . 1 . .
    H H10 0.6648 0.5576 0.8676 0.027 Uiso calc R 1 . .
    C C11 0.8794(3) 0.4915(2) 0.7802(2) 0.0214(5) Uani d . 1 . .
    C C12 0.9386(3) 0.4578(2) 0.6774(2) 0.0224(5) Uani d . 1 . .
    H H12 1.0532 0.4305 0.6617 0.027 Uiso calc R 1 . .
    C C13 0.8285(3) 0.4644(2) 0.5982(2) 0.0225(5) Uani d . 1 . .
    H H13 0.8699 0.4425 0.5278 0.027 Uiso calc R 1 . .
    C C14 0.9924(3) 0.4844(2) 0.8672(2) 0.0236(5) Uani d . 1 . .
    H H14 1.1066 0.4638 0.8516 0.028 Uiso calc R 1 . .
    C C15 0.5105(4) 0.7783(3) -0.0282(3) 0.0331(7) Uani d . 1 . .
    C C16 0.4464(4) 0.6899(3) 0.0108(3) 0.0341(7) Uani d . 1 . .
    H H16 0.4841 0.6424 0.0782 0.041 Uiso calc R 1 . .
    C C17 0.3289(4) 0.6702(3) -0.0467(3) 0.0396(7) Uani d . 1 . .
    H H17 0.2853 0.6104 -0.0182 0.048 Uiso calc R 1 . .
    C C18 0.2746(4) 0.7376(3) -0.1460(3) 0.0412(8) Uani d . 1 . .
    H H18 0.1939 0.7242 -0.1858 0.049 Uiso calc R 1 . .
    C C19 0.3388(5) 0.8241(3) -0.1867(3) 0.0409(8) Uani d . 1 . .
    H H19 0.3024 0.8700 -0.2550 0.049 Uiso calc R 1 . .
    C C20 0.4562(4) 0.8450(3) -0.1289(3) 0.0374(7) Uani d . 1 . .
    H H20 0.4995 0.9048 -0.1578 0.045 Uiso calc R 1 . .
    C C21 0.6361(5) 0.8005(3) 0.0363(3) 0.0461(8) Uani d . 1 . .
    H H21A 0.6290 0.7699 0.1134 0.069 Uiso calc R 1 . .
    H H21B 0.6150 0.8862 0.0304 0.069 Uiso calc R 1 . .
    H H21C 0.7460 0.7598 0.0069 0.069 Uiso calc R 1 . .
loop_
    _atom_site_aniso_label
    _atom_site_aniso_U_11
    _atom_site_aniso_U_22
    _atom_site_aniso_U_33
    _atom_site_aniso_U_12
    _atom_site_aniso_U_13
    _atom_site_aniso_U_23
    Ni 0.0115(2) 0.0342(3) 0.0152(2) -0.00714(19) -0.00478(17) -0.00191(18)
    S1 0.0150(3) 0.0399(4) 0.0199(3) -0.0084(3) -0.0028(2) 0.0008(3)
    S2 0.0158(3) 0.0365(4) 0.0203(3) -0.0070(3) -0.0042(2) -0.0037(3)
    P1 0.0194(3) 0.0345(4) 0.0219(3) -0.0092(3) -0.0064(3) -0.0007(3)
    O1 0.0293(11) 0.0306(10) 0.0278(10) -0.0096(9) -0.0100(9) 0.0017(8)
    N1 0.0135(10) 0.0313(11) 0.0171(10) -0.0078(9) -0.0058(8) -0.0010(8)
    N2 0.0194(11) 0.0366(12) 0.0227(11) -0.0107(10) -0.0096(9) -0.0029(9)
    C1 0.0312(15) 0.0320(14) 0.0269(14) -0.0061(12) -0.0147(12) -0.0020(11)
    C2 0.0295(15) 0.0310(14) 0.0238(13) -0.0015(12) -0.0073(12) -0.0019(11)
    C3 0.0416(19) 0.0414(17) 0.0380(17) -0.0051(15) -0.0229(15) -0.0037(14)
    C4 0.0437(19) 0.0377(16) 0.0264(15) -0.0022(14) -0.0030(14) 0.0049(13)
    O2 0.0376(12) 0.0486(13) 0.0326(11) -0.0256(11) -0.0088(10) -0.0040(10)
    C5 0.020(3) 0.016(2) 0.031(3) -0.001(2) -0.017(2) 0.003(2)
    C6 0.032(4) 0.058(5) 0.043(4) -0.019(4) -0.015(3) 0.015(4)
    C7 0.045(2) 0.084(3) 0.049(2) -0.042(2) -0.0094(18) 0.022(2)
    C8 0.0304(16) 0.0492(18) 0.0411(18) -0.0182(15) -0.0093(14) 0.0007(15)
    O32 0.0376(12) 0.0486(13) 0.0326(11) -0.0256(11) -0.0088(10) -0.0040(10)
    C35 0.037(4) 0.053(5) 0.027(3) -0.028(4) -0.006(3) 0.001(3)
    C36 0.024(3) 0.016(2) 0.027(3) -0.007(2) -0.001(2) -0.008(2)
    C37 0.045(2) 0.084(3) 0.049(2) -0.042(2) -0.0094(18) 0.022(2)
    C38 0.0304(16) 0.0492(18) 0.0411(18) -0.0182(15) -0.0093(14) 0.0007(15)
    C9 0.0167(12) 0.0315(13) 0.0190(12) -0.0071(10) -0.0057(10) -0.0022(10)
    C10 0.0190(12) 0.0303(13) 0.0192(12) -0.0082(10) -0.0061(10) -0.0024(10)
    C11 0.0174(12) 0.0281(12) 0.0204(12) -0.0098(10) -0.0075(10) 0.0000(10)
    C12 0.0135(11) 0.0305(13) 0.0231(12) -0.0080(10) -0.0041(10) 0.0001(10)
    C13 0.0145(12) 0.0324(13) 0.0207(12) -0.0080(10) -0.0035(10) -0.0019(10)
    C14 0.0188(12) 0.0301(13) 0.0239(12) -0.0102(10) -0.0075(10) -0.0020(10)
    C15 0.0297(15) 0.0316(14) 0.0328(16) -0.0039(12) 0.0015(13) -0.0061(12)
    C16 0.0316(16) 0.0323(14) 0.0305(15) -0.0035(12) 0.0062(13) -0.0006(12)
    C17 0.0360(17) 0.0420(17) 0.0404(18) -0.0140(14) 0.0092(14) -0.0067(14)
    C18 0.0318(17) 0.0471(18) 0.0415(18) -0.0079(15) 0.0004(14) -0.0119(15)
    C19 0.0439(19) 0.0386(16) 0.0303(16) -0.0030(15) -0.0023(14) -0.0010(13)
    C20 0.0431(18) 0.0309(15) 0.0340(16) -0.0091(14) 0.0030(14) -0.0010(13)
    C21 0.046(2) 0.0434(18) 0.050(2) -0.0162(16) -0.0097(17) -0.0032(16)
_geom_special_details
;
All e.s.d.'s (except the e.s.d. in the dihedral angle between two l.s. planes)
are estimated using the full covariance matrix. The cell e.s.d.'s are taken
into account individually in the estimation of e.s.d.'s in distances, angles
and torsion angles; correlations between e.s.d.'s in cell parameters are only
used when they are defined by crystal symmetry. An approximate (isotropic)
treatment of cell e.s.d.'s is used for estimating e.s.d.'s involving l.s.
planes.
;
loop_
    _geom_bond_atom_site_label_1
    _geom_bond_atom_site_label_2
    _geom_bond_site_symmetry_2
    _geom_bond_distance
    _geom_bond_publ_flag
    Ni N1 . 2.096(2) ?
    Ni N1 2_666 2.096(2) ?
    Ni S1 2_666 2.4806(8) ?
    Ni S1 . 2.4806(8) ?
    Ni S2 . 2.4823(8) ?
    Ni S2 2_666 2.4823(8) ?
    S1 P1 . 1.9949(11) ?
    S2 P1 . 1.9864(10) ?
    P1 O32 . 1.585(2) ?
    P1 O2 . 1.585(2) ?
    P1 O1 . 1.587(2) ?
    O1 C1 . 1.453(3) ?
    N1 C13 . 1.342(3) ?
    N1 C9 . 1.344(3) ?
    N2 C14 . 1.281(4) ?
    N2 N2 2_767 1.410(4) ?
    C1 C2 . 1.511(4) ?
    C1 H1A . 0.9900 ?
    C1 H1B . 0.9900 ?
    C2 C4 . 1.525(4) ?
    C2 C3 . 1.533(4) ?
    C2 H2 . 1.0000 ?
    C3 H3A . 0.9800 ?
    C3 H3B . 0.9800 ?
    C3 H3C . 0.9800 ?
    C4 H4A . 0.9800 ?
    C4 H4B . 0.9800 ?
    C4 H4C . 0.9800 ?
    O2 C5 . 1.558(6) ?
    C5 C6 . 1.164(9) ?
    C5 H5A . 0.9900 ?
    C5 H5B . 0.9900 ?
    C6 C7 . 1.553(8) ?
    C6 C8 . 1.617(8) ?
    C6 H6A . 1.0000 ?
    C7 H7A . 0.9800 ?
    C7 H7B . 0.9800 ?
    C7 H7C . 0.9800 ?
    C8 H8A . 0.9800 ?
    C8 H8B . 0.9800 ?
    C8 H8C . 0.9800 ?
    O32 C35 . 1.388(7) ?
    C35 C36 . 1.352(8) ?
    C35 H35A . 0.9900 ?
    C35 H35B . 0.9900 ?
    C36 C38 . 1.519(6) ?
    C36 C37 . 1.564(7) ?
    C36 H36A . 1.0000 ?
    C37 H37A . 0.9800 ?
    C37 H37B . 0.9800 ?
    C37 H37C . 0.9800 ?
    C38 H38A . 0.9800 ?
    C38 H38B . 0.9800 ?
    C38 H38C . 0.9800 ?
    C9 C10 . 1.379(3) ?
    C9 H9 . 0.9500 ?
    C10 C11 . 1.396(4) ?
    C10 H10 . 0.9500 ?
    C11 C12 . 1.391(4) ?
    C11 C14 . 1.472(3) ?
    C12 C13 . 1.384(3) ?
    C12 H12 . 0.9500 ?
    C13 H13 . 0.9500 ?
    C14 H14 . 0.9500 ?
    C15 C16 . 1.393(4) ?
    C15 C20 . 1.398(4) ?
    C15 C21 . 1.505(5) ?
    C16 C17 . 1.381(5) ?
    C16 H16 . 0.9500 ?
    C17 C18 . 1.387(5) ?
    C17 H17 . 0.9500 ?
    C18 C19 . 1.380(5) ?
    C18 H18 . 0.9500 ?
    C19 C20 . 1.389(5) ?
    C19 H19 . 0.9500 ?
    C20 H20 . 0.9500 ?
    C21 H21A . 0.9800 ?
    C21 H21B . 0.9800 ?
    C21 H21C . 0.9800 ?
loop_
    _geom_angle_atom_site_label_1
    _geom_angle_atom_site_label_2
    _geom_angle_atom_site_label_3
    _geom_angle_site_symmetry_1
    _geom_angle_site_symmetry_3
    _geom_angle
    _geom_angle_publ_flag
    N1 Ni N1 . 2_666 180.0 ?
    N1 Ni S1 . 2_666 91.71(6) ?
    N1 Ni S1 2_666 2_666 88.29(6) ?
    N1 Ni S1 . . 88.29(6) ?
    N1 Ni S1 2_666 . 91.71(6) ?
    S1 Ni S1 2_666 . 180.00(3) ?
    N1 Ni S2 . . 90.35(6) ?
    N1 Ni S2 2_666 . 89.65(6) ?
    S1 Ni S2 2_666 . 98.04(3) ?
    S1 Ni S2 . . 81.96(3) ?
    N1 Ni S2 . 2_666 89.65(6) ?
    N1 Ni S2 2_666 2_666 90.35(6) ?
    S1 Ni S2 2_666 2_666 81.96(3) ?
    S1 Ni S2 . 2_666 98.04(3) ?
    S2 Ni S2 . 2_666 180.0 ?
    P1 S1 Ni . . 84.11(3) ?
    P1 S2 Ni . . 84.24(3) ?
    O32 P1 O2 . . 0.00(17) ?
    O32 P1 O1 . . 96.75(12) ?
    O2 P1 O1 . . 96.75(12) ?
    O32 P1 S2 . . 113.02(9) ?
    O2 P1 S2 . . 113.02(9) ?
    O1 P1 S2 . . 111.99(9) ?
    O32 P1 S1 . . 112.44(10) ?
    O2 P1 S1 . . 112.44(10) ?
    O1 P1 S1 . . 112.53(9) ?
    S2 P1 S1 . . 109.66(5) ?
    C1 O1 P1 . . 117.69(18) ?
    C13 N1 C9 . . 117.5(2) ?
    C13 N1 Ni . . 122.93(18) ?
    C9 N1 Ni . . 119.51(17) ?
    C14 N2 N2 . 2_767 111.6(3) ?
    O1 C1 C2 . . 109.9(2) ?
    O1 C1 H1A . . 109.7 ?
    C2 C1 H1A . . 109.7 ?
    O1 C1 H1B . . 109.7 ?
    C2 C1 H1B . . 109.7 ?
    H1A C1 H1B . . 108.2 ?
    C1 C2 C4 . . 111.8(3) ?
    C1 C2 C3 . . 108.0(3) ?
    C4 C2 C3 . . 110.8(3) ?
    C1 C2 H2 . . 108.7 ?
    C4 C2 H2 . . 108.7 ?
    C3 C2 H2 . . 108.7 ?
    C2 C3 H3A . . 109.5 ?
    C2 C3 H3B . . 109.5 ?
    H3A C3 H3B . . 109.5 ?
    C2 C3 H3C . . 109.5 ?
    H3A C3 H3C . . 109.5 ?
    H3B C3 H3C . . 109.5 ?
    C2 C4 H4A . . 109.5 ?
    C2 C4 H4B . . 109.5 ?
    H4A C4 H4B . . 109.5 ?
    C2 C4 H4C . . 109.5 ?
    H4A C4 H4C . . 109.5 ?
    H4B C4 H4C . . 109.5 ?
    C5 O2 P1 . . 111.3(3) ?
    C6 C5 O2 . . 117.8(6) ?
    C6 C5 H5A . . 107.9 ?
    O2 C5 H5A . . 107.9 ?
    C6 C5 H5B . . 107.9 ?
    O2 C5 H5B . . 107.9 ?
    H5A C5 H5B . . 107.2 ?
    C5 C6 C7 . . 130.3(6) ?
    C5 C6 C8 . . 117.4(6) ?
    C7 C6 C8 . . 104.4(5) ?
    C5 C6 H6A . . 99.3 ?
    C7 C6 H6A . . 99.3 ?
    C8 C6 H6A . . 99.3 ?
    C6 C7 H7A . . 109.5 ?
    C6 C7 H7B . . 109.5 ?
    H7A C7 H7B . . 109.5 ?
    C6 C7 H7C . . 109.5 ?
    H7A C7 H7C . . 109.5 ?
    H7B C7 H7C . . 109.5 ?
    C6 C8 H8A . . 109.5 ?
    C6 C8 H8B . . 109.5 ?
    H8A C8 H8B . . 109.5 ?
    C6 C8 H8C . . 109.5 ?
    H8A C8 H8C . . 109.5 ?
    H8B C8 H8C . . 109.5 ?
    C35 O32 P1 . . 129.0(3) ?
    C36 C35 O32 . . 127.6(6) ?
    C36 C35 H35A . . 105.4 ?
    O32 C35 H35A . . 105.4 ?
    C36 C35 H35B . . 105.4 ?
    O32 C35 H35B . . 105.4 ?
    H35A C35 H35B . . 106.0 ?
    C35 C36 C38 . . 120.7(5) ?
    C35 C36 C37 . . 115.7(5) ?
    C38 C36 C37 . . 108.6(4) ?
    C35 C36 H36A . . 103.1 ?
    C38 C36 H36A . . 103.1 ?
    C37 C36 H36A . . 103.1 ?
    C36 C37 H37A . . 109.5 ?
    C36 C37 H37B . . 109.5 ?
    H37A C37 H37B . . 109.5 ?
    C36 C37 H37C . . 109.5 ?
    H37A C37 H37C . . 109.5 ?
    H37B C37 H37C . . 109.5 ?
    C36 C38 H38A . . 109.5 ?
    C36 C38 H38B . . 109.5 ?
    H38A C38 H38B . . 109.5 ?
    C36 C38 H38C . . 109.5 ?
    H38A C38 H38C . . 109.5 ?
    H38B C38 H38C . . 109.5 ?
    N1 C9 C10 . . 123.6(2) ?
    N1 C9 H9 . . 118.2 ?
    C10 C9 H9 . . 118.2 ?
    C9 C10 C11 . . 118.5(2) ?
    C9 C10 H10 . . 120.8 ?
    C11 C10 H10 . . 120.8 ?
    C12 C11 C10 . . 118.4(2) ?
    C12 C11 C14 . . 120.9(2) ?
    C10 C11 C14 . . 120.8(2) ?
    C13 C12 C11 . . 119.1(2) ?
    C13 C12 H12 . . 120.4 ?
    C11 C12 H12 . . 120.4 ?
    N1 C13 C12 . . 122.9(2) ?
    N1 C13 H13 . . 118.6 ?
    C12 C13 H13 . . 118.6 ?
    N2 C14 C11 . . 119.9(2) ?
    N2 C14 H14 . . 120.0 ?
    C11 C14 H14 . . 120.0 ?
    C16 C15 C20 . . 118.4(3) ?
    C16 C15 C21 . . 120.7(3) ?
    C20 C15 C21 . . 120.9(3) ?
    C17 C16 C15 . . 121.2(3) ?
    C17 C16 H16 . . 119.4 ?
    C15 C16 H16 . . 119.4 ?
    C16 C17 C18 . . 120.0(3) ?
    C16 C17 H17 . . 120.0 ?
    C18 C17 H17 . . 120.0 ?
    C19 C18 C17 . . 119.5(3) ?
    C19 C18 H18 . . 120.2 ?
    C17 C18 H18 . . 120.2 ?
    C18 C19 C20 . . 120.8(3) ?
    C18 C19 H19 . . 119.6 ?
    C20 C19 H19 . . 119.6 ?
    C19 C20 C15 . . 120.1(3) ?
    C19 C20 H20 . . 120.0 ?
    C15 C20 H20 . . 120.0 ?
    C15 C21 H21A . . 109.5 ?
    C15 C21 H21B . . 109.5 ?
    H21A C21 H21B . . 109.5 ?
    C15 C21 H21C . . 109.5 ?
    H21A C21 H21C . . 109.5 ?
    H21B C21 H21C . . 109.5 ?
loop_
    _geom_torsion_atom_site_label_1
    _geom_torsion_atom_site_label_2
    _geom_torsion_atom_site_label_3
    _geom_torsion_atom_site_label_4
    _geom_torsion_site_symmetry_1
    _geom_torsion_site_symmetry_2
    _geom_torsion_site_symmetry_3
    _geom_torsion_site_symmetry_4
    _geom_torsion
    _geom_torsion_publ_flag
    N1 Ni S1 P1 . . . . -91.85(7) ?
    N1 Ni S1 P1 2_666 . . . 88.15(7) ?
    S1 Ni S1 P1 2_666 . . .  11E1(10)
                                     ?
    S2 Ni S1 P1 . . . . -1.26(3) ?
    S2 Ni S1 P1 2_666 . . . 178.74(3) ?
    N1 Ni S2 P1 . . . . 89.49(7) ?
    N1 Ni S2 P1 2_666 . . . -90.51(7) ?
    S1 Ni S2 P1 2_666 . . . -178.74(3) ?
    S1 Ni S2 P1 . . . . 1.26(3) ?
    S2 Ni S2 P1 2_666 . . .  2E1(10)
                                    ?
    Ni S2 P1 O32 . . . . 124.67(10) ?
    Ni S2 P1 O2 . . . . 124.67(10) ?
    Ni S2 P1 O1 . . . . -127.32(9) ?
    Ni S2 P1 S1 . . . . -1.65(4) ?
    Ni S1 P1 O32 . . . . -124.99(10) ?
    Ni S1 P1 O2 . . . . -124.99(10) ?
    Ni S1 P1 O1 . . . . 127.01(9) ?
    Ni S1 P1 S2 . . . . 1.65(4) ?
    O32 P1 O1 C1 . . . . 178.8(2) ?
    O2 P1 O1 C1 . . . . 178.8(2) ?
    S2 P1 O1 C1 . . . . 60.6(2) ?
    S1 P1 O1 C1 . . . . -63.5(2) ?
    N1 Ni N1 C13 2_666 . . .  8E1(10)
                                     ?
    S1 Ni N1 C13 2_666 . . . -52.9(2) ?
    S1 Ni N1 C13 . . . . 127.1(2) ?
    S2 Ni N1 C13 . . . . 45.1(2) ?
    S2 Ni N1 C13 2_666 . . . -134.9(2) ?
    N1 Ni N1 C9 2_666 . . . -10E1(10)
                                     ?
    S1 Ni N1 C9 2_666 . . . 129.46(19) ?
    S1 Ni N1 C9 . . . . -50.54(19) ?
    S2 Ni N1 C9 . . . . -132.48(19) ?
    S2 Ni N1 C9 2_666 . . . 47.52(19) ?
    P1 O1 C1 C2 . . . . -162.1(2) ?
    O1 C1 C2 C4 . . . . -62.2(3) ?
    O1 C1 C2 C3 . . . . 175.6(3) ?
    O32 P1 O2 C5 . . . . 0E1(4)
                               ?
    O1 P1 O2 C5 . . . . 174.5(3) ?
    S2 P1 O2 C5 . . . . -68.1(3) ?
    S1 P1 O2 C5 . . . . 56.7(3) ?
    P1 O2 C5 C6 . . . . -146.3(7) ?
    O2 C5 C6 C7 . . . . -0.2(15) ?
    O2 C5 C6 C8 . . . . -143.8(5) ?
    O2 P1 O32 C35 . . . . 0E1(6)
                                ?
    O1 P1 O32 C35 . . . . -158.0(5) ?
    S2 P1 O32 C35 . . . . -40.6(5) ?
    S1 P1 O32 C35 . . . . 84.2(5) ?
    P1 O32 C35 C36 . . . . -147.9(7) ?
    O32 C35 C36 C38 . . . . 144.5(7) ?
    O32 C35 C36 C37 . . . . 10.4(12) ?
    C13 N1 C9 C10 . . . . -0.6(4) ?
    Ni N1 C9 C10 . . . . 177.1(2) ?
    N1 C9 C10 C11 . . . . -1.0(4) ?
    C9 C10 C11 C12 . . . . 1.5(4) ?
    C9 C10 C11 C14 . . . . -178.2(2) ?
    C10 C11 C12 C13 . . . . -0.5(4) ?
    C14 C11 C12 C13 . . . . 179.2(2) ?
    C9 N1 C13 C12 . . . . 1.7(4) ?
    Ni N1 C13 C12 . . . . -175.9(2) ?
    C11 C12 C13 N1 . . . . -1.1(4) ?
    N2 N2 C14 C11 2_767 . . . 179.8(3) ?
    C12 C11 C14 N2 . . . . -173.9(3) ?
    C10 C11 C14 N2 . . . . 5.8(4) ?
    C20 C15 C16 C17 . . . . -1.6(5) ?
    C21 C15 C16 C17 . . . . 178.8(3) ?
    C15 C16 C17 C18 . . . . 1.0(5) ?
    C16 C17 C18 C19 . . . . 0.0(5) ?
    C17 C18 C19 C20 . . . . -0.5(5) ?
    C18 C19 C20 C15 . . . . -0.1(5) ?
    C16 C15 C20 C19 . . . . 1.1(5) ?
    C21 C15 C20 C19 . . . . -179.3(3) ?
loop_
    _geom_hbond_atom_site_label_D
    _geom_hbond_atom_site_label_H
    _geom_hbond_atom_site_label_A
    _geom_hbond_site_symmetry_A
    _geom_hbond_distance_DH
    _geom_hbond_distance_HA
    _geom_hbond_distance_DA
    _geom_hbond_angle_DHA
    _geom_hbond_publ_flag
    C12 H12 S1 1_655 0.95 2.76 3.694(3) 169 y
