# Supplementary material for: catena-Poly[[[bis­(O,O′-diisobutyl dithio­phosphato-κ2 S,S′)nickel(II)]-μ-1,2-bis­(4-pyridylmethyl­ene)hydrazine-κ2 N:N′] toluene disolvate]
Source: Acta Crystallogr Sect E Struct Rep Online. 2008 Jun 13;64(Pt 7):m911. doi: 10.1107/S1600536808017121 (PMC2961896; doi:10.1107/S1600536808017121)
Supplement: Supplementary file 2 [file e-64-0m911-Isup2.hkl]

# 
# h,k,l, Fc-squared, Fo-squared, sigma(Fo-squared) and status flag 
# 
data_I
_shelx_title '  _84' 
_shelx_refln_list_code          4 
_shelx_F_calc_maximum      142.48 
_exptl_crystal_F_000       496.00 
_reflns_d_resolution_high  0.7696 
 
loop_ 
 _symmetry_equiv_pos_as_xyz 
 'x, y, z' 
 '-x, -y, -z' 
 
_cell_length_a     8.7132 
_cell_length_b    12.0890 
_cell_length_c    12.2930 
_cell_angle_alpha  82.662 
_cell_angle_beta   86.528 
_cell_angle_gamma  69.321 
 
_shelx_F_squared_multiplier     1.000 
 
loop_ 
 _refln_index_h 
 _refln_index_k 
 _refln_index_l 
 _refln_F_squared_calc 
 _refln_F_squared_meas 
 _refln_F_squared_sigma 
 _refln_observed_status 
   1   0   0     9200.13     9247.90    314.27 o 
   2   0   0      916.33      820.25     13.66 o 
   3   0   0      210.41      168.21      8.25 o 
   4   0   0        7.96       17.66      3.08 o 
   5   0   0      972.00      841.36     15.29 o 
   6   0   0     1235.40     1420.60     38.05 o 
   7   0   0      189.99      192.89     30.49 o 
   8   0   0        1.04        6.35      2.81 o 
   9   0   0        9.07       12.17      6.28 o 
  10   0   0       32.11       34.50      6.61 o 
 -10   1   0      678.78      702.81    112.19 o 
  -9   1   0      648.66      667.99     18.25 o 
  -8   1   0       49.63       51.93      5.40 o 
  -7   1   0      307.68      285.70     24.18 o 
  -6   1   0      345.28      551.14     48.36 o 
  -5   1   0        2.21        9.01      3.29 o 
  -4   1   0      172.69      203.93     10.07 o 
  -3   1   0       22.67       50.53      6.25 o 
  -2   1   0        0.97        1.59      0.96 o 
  -1   1   0       12.99       25.18      3.21 o 
   2   1   0     4413.41     4196.14     37.98 o 
   3   1   0     1673.98     1606.68     19.50 o 
   4   1   0      374.37      427.44     16.82 o 
   5   1   0      796.29      715.22     15.49 o 
   6   1   0     1957.79     2139.97     60.39 o 
   7   1   0     2159.71     2276.02    197.39 o 
   8   1   0      942.47      988.99     25.88 o 
   9   1   0      106.63      103.48      5.94 o 
  10   1   0        0.48        3.23      2.33 o 
  -9   2   0      758.30      865.70     43.42 o 
  -8   2   0      330.62      349.98     17.35 o 
  -7   2   0       42.47       32.45     10.07 o 
  -6   2   0       70.67       79.19     15.58 o 
  -5   2   0       14.19        7.71      2.44 o 
  -4   2   0       16.00        6.83      2.94 o 
  -3   2   0      934.53      899.89     14.28 o 
  -2   2   0     2944.30     2842.45     27.85 o 
  -1   2   0     6833.01     6581.70     54.71 o 
   0   2   0       57.96       46.92      1.25 o 
   1   2   0     4872.24     4846.05     34.07 o 
   2   2   0        1.94        7.24      2.03 o 
   3   2   0       53.18       55.73      5.78 o 
   4   2   0        0.76       11.04      2.66 o 
   5   2   0       80.79      126.71     15.04 o 
   6   2   0      604.96      652.87     22.00 o 
   7   2   0     1980.81     2120.50    183.80 o 
   8   2   0      682.00      669.90     24.81 o 
   9   2   0      981.69      941.56     30.73 o 
  10   2   0       91.37       75.94      9.02 o 
  11   2   0        5.17        8.55      7.94 o 
  -9   3   0       23.58       17.49      5.43 o 
  -8   3   0       90.37       86.30      8.18 o 
  -7   3   0      321.13      291.50     12.88 o 
  -6   3   0      385.21      384.53     13.61 o 
  -5   3   0      780.69     1053.08     28.10 o 
  -4   3   0     1208.31     1140.04     31.60 o 
  -3   3   0      775.25      672.77     12.05 o 
  -2   3   0     8133.78     8589.88    292.82 o 
  -1   3   0     1972.58     1971.33     11.13 o 
   0   3   0    15837.49    15713.05   1421.25 o 
   1   3   0     1160.31     1209.12      6.05 o 
   2   3   0       20.83       28.07      2.21 o 
   3   3   0      233.56      176.17      7.34 o 
   4   3   0      179.69      171.57      5.82 o 
   5   3   0       50.59       71.67      9.48 o 
   6   3   0      180.65      198.64     10.11 o 
   7   3   0      200.09      215.93      7.00 o 
   8   3   0      445.55      378.47     10.70 o 
   9   3   0       78.64       69.09      4.96 o 
  10   3   0        1.54        1.90      1.71 o 
  11   3   0       13.39        4.96      2.80 o 
  -9   4   0       42.86       46.48      8.59 o 
  -8   4   0       37.20       20.48      4.98 o 
  -7   4   0        8.28        6.56      5.17 o 
  -6   4   0      624.96      629.25     21.52 o 
  -5   4   0      390.68      373.54     22.10 o 
  -4   4   0      155.73      228.33     26.86 o 
  -3   4   0     1143.61     1307.12     18.38 o 
  -2   4   0     1892.22     1970.27     24.01 o 
  -1   4   0     1097.85     1018.61     10.78 o 
   0   4   0     3537.03     3557.01     48.37 o 
   1   4   0      827.43      787.34      4.60 o 
   2   4   0      502.35      463.53      7.99 o 
   3   4   0      235.27      247.03     10.62 o 
   4   4   0     2215.51     2659.22     32.59 o 
   5   4   0     2346.37     2269.26     30.10 o 
   6   4   0      111.93      107.17     19.18 o 
   7   4   0        1.52        4.79      1.65 o 
   8   4   0       92.25       79.72      7.44 o 
   9   4   0        1.77        2.38      2.32 o 
  10   4   0        9.35        3.36      2.01 o 
  11   4   0        0.88       12.00      4.35 o 
  -8   5   0       11.35       16.36      6.57 o 
  -7   5   0        2.05        7.89      5.66 o 
  -6   5   0      233.54      260.96     13.92 o 
  -5   5   0      325.72      337.60     12.08 o 
  -4   5   0        1.76        2.06      1.45 o 
  -3   5   0      489.40      589.61     21.12 o 
  -2   5   0      572.14      623.61     10.61 o 
  -1   5   0      106.61      108.93      4.20 o 
   0   5   0     1489.94     1600.02     10.59 o 
   1   5   0       36.95       36.45      1.84 o 
   2   5   0        8.02       23.92      4.35 o 
   3   5   0      228.72      207.81      6.50 o 
   4   5   0     2975.02     3100.27     87.38 o 
   6   5   0     1218.15     1295.57     31.54 o 
   7   5   0       39.12       47.29      6.37 o 
   8   5   0      323.64      270.35     46.12 o 
   9   5   0        3.67        0.79      1.66 o 
  10   5   0      340.10      317.08     23.09 o 
  11   5   0      151.33      139.26     14.62 o 
  -8   6   0        9.56       11.96      6.52 o 
  -7   6   0       29.07       25.85      6.97 o 
  -6   6   0      605.97      651.44     21.86 o 
  -5   6   0      837.50      922.98     33.94 o 
  -4   6   0      236.69      233.54      9.27 o 
  -3   6   0      245.83      257.18     10.09 o 
  -2   6   0      158.42      136.60      5.40 o 
  -1   6   0      246.65      218.83      5.25 o 
   0   6   0     2381.37     2374.28     16.12 o 
   1   6   0     1699.55     1692.18     12.77 o 
   2   6   0     1023.05     1015.35      8.23 o 
   3   6   0       79.47      132.17     14.30 o 
   4   6   0       17.82       25.74      4.37 o 
   5   6   0       10.66        4.32      1.75 o 
   6   6   0      827.55      844.97     15.49 o 
   7   6   0      579.85      587.85     16.66 o 
   8   6   0      211.97      206.30     23.69 o 
   9   6   0        1.69        2.21      4.46 o 
  10   6   0       25.74       53.45     10.16 o 
  11   6   0      346.27      365.32     40.84 o 
  -7   7   0       78.08       82.81     12.80 o 
  -6   7   0      167.57      161.80     11.28 o 
  -5   7   0      288.42      289.58     15.35 o 
  -4   7   0      127.72      141.18     11.47 o 
  -3   7   0      308.19      305.43     13.77 o 
  -2   7   0      224.43      266.65     10.77 o 
  -1   7   0       88.88      104.20      5.24 o 
   0   7   0      378.41      399.31     12.24 o 
   1   7   0      429.63      441.91      6.48 o 
   2   7   0      874.83      841.28     12.22 o 
   3   7   0      479.15      451.59      8.34 o 
   4   7   0      105.61      105.74     13.09 o 
   5   7   0      398.98      355.47     24.83 o 
   6   7   0      384.76      386.97     48.34 o 
   7   7   0      428.70      463.67     35.91 o 
   8   7   0      356.00      390.65     30.25 o 
   9   7   0       72.55       65.37     11.87 o 
  10   7   0       61.69       80.68     12.40 o 
  11   7   0        8.48       -0.50      4.29 o 
  -7   8   0       48.23       63.38     11.53 o 
  -6   8   0       30.40       28.85      5.68 o 
  -5   8   0       73.06       71.93      7.15 o 
  -4   8   0        4.28        2.93      1.40 o 
  -3   8   0        1.45        3.35      3.36 o 
  -2   8   0     1522.40     1737.09     43.03 o 
  -1   8   0      843.99      842.26     13.44 o 
   0   8   0      742.56      758.68     13.99 o 
   1   8   0       39.05       19.15      1.96 o 
   2   8   0      246.07      204.88      7.52 o 
   3   8   0      892.00      777.81     34.51 o 
   4   8   0      855.32      927.13     25.81 o 
   5   8   0      254.76      232.04     15.40 o 
   6   8   0        7.74       12.99      4.34 o 
   7   8   0       47.60       47.21      8.64 o 
   8   8   0      278.86      279.27     35.93 o 
   9   8   0      398.45      407.25     26.73 o 
  10   8   0      137.00      119.55     18.63 o 
  11   8   0        5.83        0.90      2.27 o 
  -6   9   0        5.82        7.46      7.00 o 
  -5   9   0        2.14        4.05      1.95 o 
  -4   9   0      235.08      279.15     13.29 o 
  -3   9   0      110.49      118.64      8.85 o 
  -2   9   0      251.12      249.26     11.80 o 
  -1   9   0      390.43      431.25     13.08 o 
   0   9   0      622.56      708.15     10.72 o 
   1   9   0      143.16      153.74      5.57 o 
   2   9   0        5.68        5.69      1.98 o 
   3   9   0        0.71        2.57      0.51 o 
   4   9   0      351.22      373.45     21.76 o 
   5   9   0      120.23      178.11     24.48 o 
   6   9   0      193.14      198.98     29.13 o 
   7   9   0      448.45      438.25     18.43 o 
   8   9   0      273.81      310.14     19.10 o 
   9   9   0      211.90      218.10     18.80 o 
  10   9   0      272.12      262.47     28.69 o 
  -5  10   0       40.47       43.61      6.01 o 
  -4  10   0       26.41       25.45      4.38 o 
  -3  10   0       28.67       26.18      5.15 o 
  -2  10   0       45.46       53.72      4.99 o 
  -1  10   0        4.26        6.39      1.90 o 
   0  10   0      267.41      270.55     15.07 o 
   1  10   0        7.14        9.79      2.21 o 
   2  10   0      337.15      354.20      9.47 o 
   3  10   0      227.80      197.42      6.80 o 
   4  10   0      276.95      248.50     10.27 o 
   5  10   0      116.57      108.46      8.72 o 
   6  10   0      402.85      669.00     56.81 o 
   7  10   0      370.80      399.19     35.57 o 
   8  10   0      293.51      327.25     23.80 o 
   9  10   0       40.07       43.04      9.05 o 
  10  10   0       74.57       66.78     11.13 o 
  -4  11   0      177.15      179.22     11.11 o 
  -3  11   0      140.08      141.65     19.96 o 
  -2  11   0      620.23      672.34     26.52 o 
  -1  11   0      367.35      353.85     11.63 o 
   0  11   0      135.46      133.04      9.80 o 
   1  11   0       77.50       68.04      6.84 o 
   2  11   0       10.89       15.03      1.97 o 
   3  11   0      106.84       93.92      8.60 o 
   4  11   0       52.31       43.67      8.68 o 
   5  11   0      140.51      135.87     22.06 o 
   6  11   0      290.43      298.28     25.75 o 
   7  11   0      202.61      327.47     35.06 o 
   8  11   0       28.38       20.57      6.72 o 
   9  11   0      163.24      158.68     14.26 o 
  10  11   0       65.10       74.73     11.55 o 
  -3  12   0       99.61      124.77      8.75 o 
  -2  12   0      127.10      140.39     10.11 o 
  -1  12   0       24.11       19.90      4.00 o 
   0  12   0       14.27       13.91      2.33 o 
   1  12   0       35.20       38.72      4.63 o 
   2  12   0      241.73      251.77     12.50 o 
   3  12   0      401.76      414.03     13.98 o 
   4  12   0      153.23      136.61     14.40 o 
   5  12   0       89.75       87.80     10.17 o 
   6  12   0      195.12      182.27     15.65 o 
   7  12   0      207.61      179.42     23.32 o 
   8  12   0       34.57       48.65      7.87 o 
   9  12   0       59.04       58.97     11.86 o 
  -2  13   0        0.24        3.57      2.35 o 
  -1  13   0      113.68      106.13      7.23 o 
   0  13   0      114.10      102.41      8.05 o 
   1  13   0       40.55       28.13      5.44 o 
   2  13   0        0.93        2.26      1.30 o 
   3  13   0      159.58      162.63      9.77 o 
   4  13   0      289.13      273.29     48.32 o 
   5  13   0      118.91      142.76     14.59 o 
   6  13   0       59.34       53.53      8.82 o 
   7  13   0       37.17       30.92      7.67 o 
   8  13   0      195.99      165.51     25.75 o 
   9  13   0       47.97       45.65      9.27 o 
  -1  14   0       13.88        7.74      3.97 o 
   0  14   0        1.08        4.92      1.42 o 
   1  14   0       27.79       24.26      4.34 o 
   2  14   0        4.69        7.41      1.67 o 
   3  14   0        0.70        3.12      1.75 o 
   4  14   0       96.26      100.75      6.95 o 
   5  14   0      117.81      102.39     12.80 o 
   6  14   0       26.23       27.59      4.34 o 
   7  14   0        0.49        5.33      3.30 o 
   8  14   0        0.95        8.24      3.71 o 
   1  15   0      116.31       84.87      9.03 o 
   2  15   0       56.31       44.57      6.67 o 
   3  15   0       12.22        2.64      1.97 o 
   4  15   0        0.17        5.18      2.38 o 
   5  15   0        2.11        5.33      2.33 o 
   6  15   0       12.19        4.69      2.27 o 
  -6 -15   1        3.65        2.03      2.24 o 
  -5 -15   1        0.26        3.22      2.21 o 
  -4 -15   1        2.89        9.34      3.80 o 
  -3 -15   1        3.34        3.27      1.23 o 
  -2 -15   1       25.34       12.46      3.09 o 
  -7 -14   1        6.64        2.34      1.56 o 
  -6 -14   1        1.84        5.18      2.10 o 
  -5 -14   1       17.22        5.02      2.27 o 
  -4 -14   1        2.81        7.49      2.64 o 
  -3 -14   1        5.12        5.41      1.34 o 
  -2 -14   1       10.63        7.60      3.24 o 
  -1 -14   1       27.40       24.61      3.63 o 
   0 -14   1       15.11       16.54      2.90 o 
  -8 -13   1       94.88       85.68     12.33 o 
  -7 -13   1        3.41       -0.11      1.76 o 
  -6 -13   1       10.71        7.35      3.51 o 
  -5 -13   1      138.90      115.27      6.28 o 
  -4 -13   1      432.61      432.16     38.03 o 
  -3 -13   1      121.84      128.40      6.62 o 
  -2 -13   1        5.82        4.14      1.28 o 
  -1 -13   1        1.20        4.79      1.47 o 
   0 -13   1       55.88       57.60      4.43 o 
   1 -13   1       30.07       23.25      3.37 o 
   2 -13   1        5.27       15.86      7.86 o 
  -9 -12   1        0.24       12.08      3.46 o 
  -8 -12   1       40.88       32.73      6.46 o 
  -7 -12   1      124.08      101.30     19.75 o 
  -6 -12   1       30.54       33.97      5.53 o 
  -5 -12   1        1.90        2.07      2.07 o 
  -4 -12   1      202.75      229.67     17.38 o 
  -3 -12   1      531.27      561.19     15.88 o 
  -2 -12   1      132.09      139.57      9.95 o 
  -1 -12   1      265.10      273.61     14.43 o 
   0 -12   1       32.29       32.38      3.77 o 
   1 -12   1       17.94       17.48      4.75 o 
   2 -12   1       98.66      111.17     10.09 o 
   3 -12   1      100.98       96.42     12.52 o 
 -10 -11   1       43.36       38.40      7.24 o 
  -9 -11   1       84.82       69.51      8.95 o 
  -8 -11   1       16.95        6.66      2.95 o 
  -7 -11   1      155.14      156.19     20.61 o 
  -6 -11   1      250.87      230.80     18.47 o 
  -5 -11   1      201.30      207.02     18.63 o 
  -4 -11   1       20.84       13.36      2.98 o 
  -3 -11   1       19.09       11.96      3.29 o 
  -2 -11   1       62.67       81.61      6.87 o 
  -1 -11   1      407.94      423.02     13.68 o 
   0 -11   1       16.38       17.37      3.19 o 
   1 -11   1      145.38      136.95     13.10 o 
   2 -11   1       51.06       51.66      4.56 o 
   3 -11   1       52.85       56.73      5.73 o 
   4 -11   1      222.44      250.54     14.07 o 
 -10 -10   1       11.54        7.05      3.82 o 
  -9 -10   1       14.12       14.29      6.08 o 
  -8 -10   1       18.42       15.19      5.74 o 
  -7 -10   1       29.83       30.04      9.01 o 
  -6 -10   1      756.89     1152.67     43.43 o 
  -5 -10   1      203.89      219.71     26.22 o 
  -4 -10   1        1.23        1.68      1.92 o 
  -3 -10   1      372.50      339.88      8.65 o 
  -2 -10   1     1000.06     1010.77     22.84 o 
  -1 -10   1       69.95       89.36      6.26 o 
   0 -10   1        8.47        9.38      2.71 o 
   1 -10   1      114.54      135.76     10.68 o 
   2 -10   1       47.28       51.87      6.83 o 
   3 -10   1       18.53       28.97      3.31 o 
   4 -10   1      111.06      121.23      9.29 o 
   5 -10   1      150.61      168.64     14.84 o 
 -10  -9   1      136.98      134.01     20.80 o 
  -9  -9   1      230.29      247.06     30.85 o 
  -8  -9   1      530.21      523.37     40.81 o 
  -7  -9   1      663.34      660.53     30.97 o 
  -6  -9   1      185.60      190.56     23.24 o 
  -5  -9   1      431.17      509.01     21.61 o 
  -4  -9   1      213.05      219.46     13.50 o 
  -3  -9   1       29.01       21.78      4.47 o 
  -2  -9   1      445.91      435.10     17.03 o 
  -1  -9   1      265.71      256.86     16.05 o 
   0  -9   1       82.19       94.46      8.37 o 
   1  -9   1     1011.29     1125.30     28.30 o 
   2  -9   1      206.12      199.12     14.59 o 
   3  -9   1        2.89        3.64      4.27 o 
   4  -9   1        4.85        9.29      4.46 o 
   5  -9   1        0.93        4.45      2.76 o 
   6  -9   1        1.87        2.12      2.12 o 
 -11  -8   1       14.59       12.68      4.87 o 
 -10  -8   1      100.46      100.30     12.07 o 
  -9  -8   1      332.76      331.91     22.75 o 
  -8  -8   1      654.47      659.46     32.82 o 
  -7  -8   1      412.51      419.84     16.56 o 
  -6  -8   1      470.64      455.58     14.91 o 
  -5  -8   1      193.80      203.54     10.22 o 
  -4  -8   1      248.14      242.47     12.47 o 
  -3  -8   1      425.47      358.93     22.34 o 
  -2  -8   1      362.75      314.66     14.24 o 
  -1  -8   1     2397.58     2526.72     45.34 o 
   0  -8   1      262.46      268.01      8.28 o 
   1  -8   1     2060.51     2142.63     22.88 o 
   2  -8   1      222.38      249.23      8.31 o 
   3  -8   1        3.17        1.80      4.54 o 
   4  -8   1      118.06      132.44     10.21 o 
   5  -8   1       73.93       71.32      7.30 o 
   6  -8   1       52.95       52.33      8.35 o 
 -11  -7   1        3.98        4.04      2.34 o 
 -10  -7   1       57.63       49.59      7.23 o 
  -9  -7   1       42.64       38.56      7.09 o 
  -8  -7   1       88.43      101.93     11.21 o 
  -7  -7   1        9.83        6.01      1.55 o 
  -6  -7   1       17.29       19.45      2.30 o 
  -5  -7   1      541.74      484.15     18.52 o 
  -3  -7   1      147.06      133.19      7.41 o 
  -1  -7   1     2998.96     3337.42     30.26 o 
   0  -7   1      315.13      263.06      9.00 o 
   1  -7   1      301.67      328.97      9.00 o 
   2  -7   1      550.84      612.32     11.36 o 
   3  -7   1      388.11      381.98     11.02 o 
   4  -7   1      202.31      234.95     21.60 o 
   5  -7   1        3.70       13.18      7.12 o 
   6  -7   1        7.29       19.12      7.03 o 
   7  -7   1       16.42       19.79      7.26 o 
 -11  -6   1      339.85      360.11     53.36 o 
 -10  -6   1      241.98      251.72     10.96 o 
  -9  -6   1      149.52      172.02     23.25 o 
  -8  -6   1      160.02      147.56     19.01 o 
  -7  -6   1      244.27      196.39     36.52 o 
  -6  -6   1      101.11       80.98      9.13 o 
  -5  -6   1      338.45      332.32     28.15 o 
  -4  -6   1      233.60      266.54      9.72 o 
  -3  -6   1       71.22       81.34      5.57 o 
  -2  -6   1      149.08      160.61      8.41 o 
  -1  -6   1     7638.79     7647.19     73.60 o 
   0  -6   1      180.38      139.24      4.51 o 
   1  -6   1       38.87       41.57      3.98 o 
   2  -6   1      182.22      191.07     10.24 o 
   3  -6   1       82.33       83.86      6.14 o 
   4  -6   1      684.54      710.42     27.88 o 
   5  -6   1     1219.79     1374.35     47.93 o 
   6  -6   1      273.39      273.41     13.26 o 
   7  -6   1      130.68      134.57     10.37 o 
   8  -6   1      453.19      413.62     23.40 o 
 -11  -5   1      549.15      516.72     27.57 o 
 -10  -5   1      921.07      877.73     17.38 o 
  -9  -5   1      273.64      255.35      6.68 o 
  -8  -5   1      189.16      188.04     26.05 o 
  -7  -5   1      299.73      309.91     10.76 o 
  -6  -5   1     2299.36     2355.83     40.57 o 
  -5  -5   1     1827.24     1694.50     31.09 o 
  -4  -5   1      617.14      593.44      5.84 o 
  -3  -5   1     1856.21     1849.32     26.09 o 
  -2  -5   1       90.83       54.98      2.48 o 
  -1  -5   1     4794.07     5135.28     33.99 o 
   0  -5   1      389.40      411.20      7.76 o 
   1  -5   1      231.85      252.42      5.32 o 
   2  -5   1     2005.84     2060.87     26.96 o 
   3  -5   1     2136.54     2392.28     59.87 o 
   4  -5   1        0.42        6.70      5.46 o 
   5  -5   1      189.49      154.33     11.60 o 
   6  -5   1      577.83      647.92     26.65 o 
   7  -5   1      198.71      233.05     13.13 o 
   8  -5   1       26.34       23.48      6.91 o 
 -11  -4   1       65.32       58.06     11.66 o 
 -10  -4   1      200.36      182.97      8.45 o 
  -9  -4   1        5.58        8.90      2.10 o 
  -8  -4   1      146.76      127.53     41.08 o 
  -7  -4   1        2.49        9.49      9.78 o 
  -6  -4   1      113.83      107.20     10.22 o 
  -5  -4   1     1301.09     1234.82     14.17 o 
  -4  -4   1     1486.89     1557.44     36.86 o 
  -2  -4   1      330.63      348.58      6.14 o 
  -1  -4   1     5539.90     5686.05     36.07 o 
   0  -4   1       10.74        8.80      2.47 o 
   1  -4   1       77.01       41.19      2.32 o 
   2  -4   1      532.51      487.77     10.49 o 
   3  -4   1       41.96       29.01      3.97 o 
   4  -4   1      109.74      108.61      8.87 o 
   5  -4   1      242.59      216.00     10.46 o 
   6  -4   1      465.51      513.26     20.76 o 
   7  -4   1        8.01       15.71      5.33 o 
   8  -4   1        5.08       -2.33      3.53 o 
   9  -4   1      179.80      150.31     11.69 o 
 -11  -3   1        0.97        3.10      5.52 o 
 -10  -3   1       71.54       55.26      3.95 o 
  -9  -3   1        5.96        6.02      1.93 o 
  -8  -3   1       34.85       38.83      6.37 o 
  -7  -3   1       98.64       95.79     12.50 o 
  -6  -3   1        4.51       10.37      3.32 o 
  -5  -3   1        1.85        2.80      4.05 o 
  -4  -3   1       70.75       40.96      3.61 o 
  -2  -3   1      131.47      153.64      3.25 o 
  -1  -3   1     9070.85     8936.98    166.12 o 
   0  -3   1        4.18       16.96      3.04 o 
   1  -3   1     1191.11     1141.62      9.29 o 
   2  -3   1      774.37      758.14     12.16 o 
   3  -3   1     4616.46     4461.32     46.66 o 
   5  -3   1      629.84      720.81     17.57 o 
   6  -3   1      354.29      328.03     48.47 o 
   7  -3   1      198.31      208.65     11.69 o 
   8  -3   1       71.06       63.03      6.71 o 
   9  -3   1        2.04        4.13      3.72 o 
 -10  -2   1       64.06       52.83      4.56 o 
  -9  -2   1       20.56       16.75      3.43 o 
  -8  -2   1      261.05      299.94     15.15 o 
  -7  -2   1     1585.20     1458.32     51.55 o 
  -6  -2   1     1327.27     1347.87     37.51 o 
  -5  -2   1      225.18      192.93      9.40 o 
  -4  -2   1       32.82       25.49      5.56 o 
  -3  -2   1      110.92      137.28      6.10 o 
  -2  -2   1      802.13      751.11      6.91 o 
  -1  -2   1     5593.36     5591.52     27.02 o 
   0  -2   1        7.33        5.32      1.14 o 
   1  -2   1     1141.67     1224.69     14.13 o 
   2  -2   1      824.18      819.64     11.67 o 
   3  -2   1      723.81      593.55     13.36 o 
   4  -2   1     2474.94     2507.10     26.79 o 
   5  -2   1      665.64      637.98     13.86 o 
   6  -2   1       34.80       35.33      6.24 o 
   7  -2   1       25.35       27.23      6.01 o 
   8  -2   1      278.40      295.89     13.12 o 
   9  -2   1      367.38      372.50     21.56 o 
 -10  -1   1        0.44        5.49      3.67 o 
  -9  -1   1       88.48       90.58     13.38 o 
  -8  -1   1      353.64      463.19     49.73 o 
  -7  -1   1     1734.42     1627.62     56.70 o 
  -6  -1   1     2105.92     2094.36     55.13 o 
  -5  -1   1     1010.00      884.45     15.85 o 
  -4  -1   1      533.43      712.99     12.43 o 
  -3  -1   1      243.30      209.59      8.49 o 
  -2  -1   1        1.19       21.11      3.11 o 
  -1  -1   1     1413.88     1363.55      8.41 o 
   0  -1   1      104.57      104.58      1.93 o 
   1  -1   1     2123.75     2072.59     24.08 o 
   2  -1   1      284.40      267.31      9.97 o 
   3  -1   1      125.63      119.02      4.64 o 
   4  -1   1      622.23      651.33     14.76 o 
   5  -1   1      401.00      393.57     21.82 o 
   6  -1   1      109.21      112.74      5.89 o 
   7  -1   1      318.38      277.14     17.79 o 
   8  -1   1        5.00        3.58      3.11 o 
   9  -1   1      296.30      291.63     12.45 o 
  10  -1   1      406.40      389.58     20.90 o 
 -10   0   1        5.24        7.12      3.29 o 
  -9   0   1        5.67        5.14      3.60 o 
  -8   0   1       14.96       17.75      5.92 o 
  -7   0   1      304.65      266.07     28.92 o 
  -6   0   1     1281.51     1184.99     26.01 o 
  -5   0   1      365.32      211.65     12.49 o 
  -4   0   1       21.52       20.32      4.46 o 
  -3   0   1      831.04      916.61     12.81 o 
  -2   0   1     2496.12     2592.14     25.67 o 
  -1   0   1    14334.22    13976.97    335.66 o 
   1   0   1      597.41      636.02      4.96 o 
   2   0   1     1463.21     1526.45     15.95 o 
   3   0   1      199.11      187.42      6.97 o 
   4   0   1        1.25        4.94      1.95 o 
   5   0   1      127.13       97.20     12.82 o 
   6   0   1      149.81      161.84      8.82 o 
   7   0   1       13.53        8.85      6.92 o 
   8   0   1       80.79       65.95      7.33 o 
   9   0   1        6.37        6.77      3.07 o 
  10   0   1      108.21      104.87     10.08 o 
 -10   1   1      214.20      215.69     36.46 o 
  -9   1   1      267.31      253.92     20.04 o 
  -8   1   1       10.90       18.57      4.66 o 
  -7   1   1       93.99      124.44     22.96 o 
  -6   1   1       37.42       20.57      3.81 o 
  -5   1   1        0.76        5.65      2.81 o 
  -4   1   1        0.81        5.62      2.29 o 
  -3   1   1      436.09      368.28     13.83 o 
  -2   1   1      427.20      448.95     16.55 o 
   0   1   1     2829.41     2546.41     22.41 o 
   1   1   1      481.87      535.90      4.85 o 
   3   1   1       79.88       64.69      2.48 o 
   4   1   1      123.27      120.11      4.91 o 
   5   1   1      197.08      170.67      5.87 o 
   6   1   1      325.93      336.07     18.04 o 
   7   1   1     1027.20      978.79     66.71 o 
   8   1   1      706.22      755.19     27.30 o 
   9   1   1       72.90       78.79      6.04 o 
  10   1   1        5.18        1.27      3.78 o 
  -9   2   1      886.98      902.33     31.95 o 
  -8   2   1      369.48      407.77     14.55 o 
  -7   2   1       71.91       81.78     15.70 o 
  -6   2   1       53.26       74.50     11.40 o 
  -5   2   1      262.30      206.18     12.99 o 
  -4   2   1      372.59      495.55     10.94 o 
  -3   2   1     2095.23     2493.32     27.03 o 
  -2   2   1     2223.42     2178.46     24.18 o 
  -1   2   1     5723.74     6054.40     53.50 o 
   0   2   1       69.45       62.10      1.95 o 
   1   2   1     1112.97     1032.12     28.09 o 
   2   2   1       31.25       20.25      5.93 o 
   3   2   1      224.61      221.14      5.03 o 
   4   2   1     1145.65     1158.08     10.04 o 
   5   2   1       78.40      101.65     10.23 o 
   6   2   1      653.33      628.88     10.94 o 
   7   2   1     1442.31     1384.66     45.69 o 
   8   2   1     2081.71     1992.67     97.42 o 
   9   2   1     1358.74     1229.71     32.77 o 
  10   2   1       57.37       32.79      5.67 o 
  11   2   1        2.60        3.24      2.46 o 
  -9   3   1      123.18      111.34     19.13 o 
  -8   3   1      221.22      218.71     11.76 o 
  -7   3   1      156.42      241.27     35.89 o 
  -6   3   1      229.23      235.89     24.56 o 
  -5   3   1       24.42       26.76      4.34 o 
  -4   3   1        6.11        3.58      1.64 o 
  -3   3   1     3051.90     3396.14     36.39 o 
  -2   3   1     2729.97     2904.75     29.81 o 
  -1   3   1     6098.01     6075.01     31.09 o 
   0   3   1     4564.83     4287.13     37.07 o 
   1   3   1     5233.59     4944.32     43.91 o 
   2   3   1     1651.45     1637.18     12.31 o 
   3   3   1      502.18      432.87     16.60 o 
   4   3   1        0.94        2.66      1.41 o 
   5   3   1      497.22      551.97      6.49 o 
   6   3   1      349.33      336.32     10.90 o 
   7   3   1      237.87      239.45      7.10 o 
   8   3   1      171.70      135.51      9.55 o 
   9   3   1      314.44      298.61     10.78 o 
  10   3   1       43.90       24.65      4.73 o 
  11   3   1        3.98        2.47      2.11 o 
  -9   4   1       83.96       88.04      8.93 o 
  -8   4   1      127.92      102.35     11.01 o 
  -7   4   1      102.39      111.31     12.63 o 
  -6   4   1      281.71      345.65     36.54 o 
  -5   4   1      119.60      137.73     25.17 o 
  -4   4   1      493.12      432.55     24.55 o 
  -3   4   1      985.20     1000.26     16.64 o 
  -2   4   1     1444.05     1598.29     20.73 o 
  -1   4   1     3248.16     3143.46     30.00 o 
   0   4   1      282.69      260.81      5.43 o 
   1   4   1       19.59       23.47      4.28 o 
   2   4   1       95.53      108.96     17.82 o 
   3   4   1      698.29      710.04     11.87 o 
   4   4   1      705.95      720.51     13.46 o 
   5   4   1      758.29      531.19     11.72 o 
   6   4   1      603.28      573.74     10.63 o 
   7   4   1       49.28       42.16      9.06 o 
   8   4   1       94.57       80.28     12.44 o 
   9   4   1      306.08      227.58     30.30 o 
  10   4   1        1.51        1.07      1.27 o 
  11   4   1        4.38        8.79      5.29 o 
  -8   5   1      146.09      137.15     11.35 o 
  -7   5   1       51.18       45.48      5.40 o 
  -6   5   1      151.93      118.98     23.40 o 
  -5   5   1      130.68      149.39     24.12 o 
  -4   5   1       46.20       44.08      7.76 o 
  -3   5   1      545.08      547.94     15.78 o 
  -2   5   1        6.33        2.00      1.12 o 
  -1   5   1       19.63       27.08      2.62 o 
   0   5   1      318.78      239.50      5.89 o 
   1   5   1      652.45      576.49      9.88 o 
   2   5   1       20.18        3.72      0.64 o 
   3   5   1     1326.05     1315.66     19.00 o 
   4   5   1     2852.00     2998.42     35.83 o 
   5   5   1     4024.41     4249.38     48.14 o 
   6   5   1     3916.52     4251.23     37.54 o 
   7   5   1     1402.79     1403.05     52.45 o 
   8   5   1        6.81        1.53      0.93 o 
   9   5   1        0.34        2.79      5.42 o 
  10   5   1        0.45       12.14      6.40 o 
  11   5   1        9.38       11.75      5.68 o 
  -8   6   1       12.64       11.84      6.46 o 
  -7   6   1        6.81        6.53      4.59 o 
  -6   6   1      364.49      370.46     12.31 o 
  -5   6   1      782.30     1007.47     39.31 o 
  -4   6   1      757.52      882.64     33.91 o 
  -3   6   1       76.88       90.69      9.79 o 
  -2   6   1        0.83        4.80      1.17 o 
  -1   6   1      231.57      232.94      6.77 o 
   0   6   1      212.42      218.58     10.86 o 
   1   6   1       13.91       25.69      3.03 o 
   2   6   1      446.30      498.37      8.82 o 
   4   6   1       67.73       83.41     13.03 o 
   5   6   1      738.32      791.92     23.24 o 
   6   6   1     1132.48     1160.47     26.96 o 
   7   6   1     1085.38     1146.51     43.92 o 
   8   6   1      369.74      407.45     42.52 o 
   9   6   1       41.54       42.84      7.22 o 
  10   6   1        7.77        9.29      5.61 o 
  11   6   1      192.13      163.34     14.38 o 
  -7   7   1      144.31      156.05     11.73 o 
  -6   7   1      401.50      438.14     20.04 o 
  -5   7   1      270.62      271.50     11.16 o 
  -4   7   1      861.42      981.73     41.04 o 
  -3   7   1     1459.60     2447.49    301.07 o 
  -2   7   1        6.79        6.69      1.14 o 
  -1   7   1      102.31       81.24      5.58 o 
   0   7   1      275.71      218.62      7.47 o 
   1   7   1       49.18       56.21      6.12 o 
   2   7   1      152.09      150.43      6.03 o 
   3   7   1      492.59      372.80      7.20 o 
   4   7   1       44.43       45.73      6.09 o 
   5   7   1      856.21      829.43     25.45 o 
   6   7   1      433.87      420.61     25.05 o 
   7   7   1       39.25       55.13     10.45 o 
   8   7   1       22.54       41.62      8.95 o 
   9   7   1        9.42       13.44      4.52 o 
  10   7   1      151.64      133.18     17.84 o 
  11   7   1        5.62        9.98      5.81 o 
  -7   8   1      227.01      258.69     17.00 o 
  -6   8   1       56.69       40.83      5.90 o 
  -5   8   1       37.48       41.65      5.92 o 
  -4   8   1       70.30       58.69      8.33 o 
  -3   8   1       82.31       93.84     11.16 o 
  -2   8   1      656.06      687.46     15.54 o 
  -1   8   1      720.60      727.48     21.52 o 
   0   8   1      379.61      337.98     15.03 o 
   1   8   1      767.43      701.07     11.78 o 
   2   8   1      581.17      564.30      7.99 o 
   3   8   1     1615.69     1526.32     27.21 o 
   4   8   1     1262.13     1428.83     37.76 o 
   5   8   1      753.81      679.15     17.39 o 
   6   8   1      157.38      171.36     17.95 o 
   7   8   1      141.39      147.47     18.69 o 
   8   8   1       27.12       27.67      8.74 o 
   9   8   1       59.30       67.86      8.43 o 
  10   8   1      362.32      409.81     30.96 o 
  11   8   1        8.09        8.54      3.82 o 
  -6   9   1      298.17      324.26     25.60 o 
  -5   9   1       28.18       24.75      7.20 o 
  -4   9   1      269.44      303.79     12.19 o 
  -3   9   1      129.14      127.55      9.46 o 
  -2   9   1      139.39      115.31     18.73 o 
  -1   9   1      389.90      390.43     11.89 o 
   0   9   1      881.60      921.85     16.07 o 
   1   9   1      933.42     1017.62     21.78 o 
   2   9   1      242.10      231.19     11.29 o 
   3   9   1      316.54      288.72      8.74 o 
   4   9   1      473.55      490.29     21.89 o 
   5   9   1      724.79     1006.19     37.76 o 
   6   9   1     1071.87     1074.73     46.45 o 
   7   9   1      190.87      218.23     27.31 o 
   8   9   1       43.43       51.10      8.36 o 
   9   9   1        8.86       15.60      4.62 o 
  10   9   1      471.98      486.44     50.23 o 
  -5  10   1       91.35       97.45      8.05 o 
  -4  10   1       21.28       16.74      3.55 o 
  -3  10   1        2.34        5.94      2.01 o 
  -2  10   1      156.89      148.67     11.09 o 
  -1  10   1        7.40        9.00      1.80 o 
   0  10   1       66.44       76.08     10.80 o 
   1  10   1       65.87       55.83      4.85 o 
   2  10   1        0.59        5.44      1.51 o 
   3  10   1      100.76       71.18     13.42 o 
   4  10   1      141.56      139.65     20.67 o 
   5  10   1       22.20       30.83      6.11 o 
   6  10   1      186.71      368.65     43.82 o 
   7  10   1      549.95      606.10     40.02 o 
   8  10   1      152.52      142.66     10.69 o 
   9  10   1        2.30        9.27      5.08 o 
  10  10   1      438.50      410.11     56.16 o 
  -4  11   1      103.56      109.98      8.23 o 
  -3  11   1       50.84       57.16      8.02 o 
  -2  11   1       55.12       56.67      5.69 o 
  -1  11   1       38.98       35.95      9.37 o 
   0  11   1       64.86       69.83      6.09 o 
   1  11   1      207.82      208.67     12.03 o 
   2  11   1       13.68        5.33      1.51 o 
   3  11   1       30.36       32.53      7.17 o 
   4  11   1       80.91       78.56      9.36 o 
   5  11   1        0.78        4.84      2.73 o 
   6  11   1       34.12       25.60      7.48 o 
   7  11   1      233.58      417.94     30.44 o 
   8  11   1      219.38      243.86     32.69 o 
   9  11   1        8.62        3.45      3.24 o 
  10  11   1       54.33       51.35      9.79 o 
  -3  12   1      282.24      288.49     14.38 o 
  -2  12   1      374.32      402.13     52.01 o 
  -1  12   1       92.94       92.60      5.41 o 
   0  12   1       13.01       11.46      3.37 o 
   1  12   1      175.36      166.22      9.72 o 
   2  12   1      157.20      160.48     10.18 o 
   3  12   1       13.57        8.78      4.15 o 
   4  12   1       32.26       21.06      5.33 o 
   5  12   1       23.38       22.95      6.65 o 
   6  12   1      130.66      122.20     14.11 o 
   7  12   1      101.08       93.50      9.92 o 
   8  12   1       61.12       56.86     11.98 o 
   9  12   1       36.47       35.41      8.77 o 
  -2  13   1       69.82       74.92     10.59 o 
  -1  13   1       20.65       15.57      2.55 o 
   0  13   1        6.47        5.42      2.01 o 
   1  13   1       14.23        9.19      2.80 o 
   2  13   1       18.55       20.32      3.61 o 
   3  13   1      395.41      366.26     15.46 o 
   4  13   1      264.89      237.18     30.26 o 
   5  13   1      366.27      393.20     19.17 o 
   6  13   1       66.60       55.48      8.40 o 
   7  13   1        3.01        8.58      3.86 o 
   8  13   1       58.00       44.88      8.34 o 
   9  13   1       12.57       17.67      5.83 o 
  -1  14   1       27.20       23.24      3.94 o 
   0  14   1        7.08        3.04      1.95 o 
   1  14   1        2.20        5.34      1.78 o 
   2  14   1       28.16       26.12      6.90 o 
   3  14   1        0.62        3.65      1.70 o 
   4  14   1      314.46      261.12     26.18 o 
   5  14   1      311.45      312.04     23.74 o 
   6  14   1       89.33       97.83     10.16 o 
   7  14   1        8.49        5.68      2.59 o 
   8  14   1        0.21        1.99      3.25 o 
   1  15   1       51.43       31.81      4.34 o 
   2  15   1        2.15        0.70      1.31 o 
   3  15   1       53.38       39.07      5.00 o 
   4  15   1        5.05        5.23      1.56 o 
   5  15   1       47.66       46.16      9.35 o 
   6  15   1       70.09       48.45      9.11 o 
  -5 -15   2        3.07        0.20      1.59 o 
  -4 -15   2        5.66        4.27      1.47 o 
  -3 -15   2       36.65       24.91      4.67 o 
  -7 -14   2        2.58        1.91      1.31 o 
  -6 -14   2        2.83        3.78      1.36 o 
  -5 -14   2       18.94       14.99      3.59 o 
  -4 -14   2        2.20        6.02      2.24 o 
  -3 -14   2        2.59        2.86      2.09 o 
  -2 -14   2      104.80       70.96      7.17 o 
  -1 -14   2       13.90       10.58      1.70 o 
   0 -14   2      181.47      175.83     18.13 o 
  -8 -13   2      115.86       94.53     16.71 o 
  -7 -13   2       21.83       19.32      3.47 o 
  -6 -13   2        5.01        5.74      2.21 o 
  -5 -13   2       14.75        8.89      3.16 o 
  -4 -13   2        0.92        8.11      3.47 o 
  -3 -13   2        2.77        0.75      4.66 o 
  -2 -13   2      206.70      195.64     15.07 o 
  -1 -13   2        3.33        5.47      1.70 o 
   0 -13   2       17.50       14.32      4.92 o 
   1 -13   2       62.96       73.24      7.86 o 
   2 -13   2        3.59        2.62      1.42 o 
  -9 -12   2       19.81       27.44      9.23 o 
  -8 -12   2       71.07       65.19      8.83 o 
  -7 -12   2       71.70       50.99     10.38 o 
  -6 -12   2       11.07        6.61      2.96 o 
  -5 -12   2        0.28        7.32      2.82 o 
  -4 -12   2      289.15      289.93     22.18 o 
  -3 -12   2       42.13       64.26     12.07 o 
  -2 -12   2     1206.10     1318.38     23.80 o 
  -1 -12   2      116.99      137.09      8.08 o 
   0 -12   2        2.87        7.79      2.87 o 
   1 -12   2      106.72      108.79     10.15 o 
   2 -12   2      109.48      103.35      7.24 o 
   3 -12   2        0.20        7.22      4.64 o 
  -9 -11   2      206.71      200.33     17.32 o 
  -8 -11   2       26.54       35.30      7.72 o 
  -7 -11   2       94.25       87.15     12.43 o 
  -6 -11   2      293.40      282.78     12.90 o 
  -5 -11   2      231.64      184.70     15.75 o 
  -4 -11   2      156.11      155.78     11.78 o 
  -3 -11   2       32.97       34.23      4.64 o 
  -2 -11   2      896.26      919.96     21.64 o 
  -1 -11   2      657.05      677.13     21.81 o 
   0 -11   2      983.60     1021.91     24.28 o 
   1 -11   2       58.81       59.69     12.57 o 
   2 -11   2        5.35        8.66      5.67 o 
   3 -11   2       11.88       10.26      5.02 o 
   4 -11   2      235.68      254.94     25.68 o 
 -10 -10   2       33.24       46.45      8.36 o 
  -9 -10   2        3.03       -0.28      3.13 o 
  -8 -10   2      108.58       97.09      8.94 o 
  -7 -10   2        0.30        5.96      1.79 o 
  -6 -10   2      224.64      233.13     20.30 o 
  -5 -10   2       69.60       60.20     11.21 o 
  -4 -10   2       46.56       45.21      6.60 o 
  -3 -10   2      502.87      480.48     15.44 o 
  -2 -10   2       24.08       14.22      3.41 o 
  -1 -10   2       45.17       50.91      5.44 o 
   0 -10   2       33.70       38.59      4.33 o 
   1 -10   2      333.94      350.21     16.19 o 
   2 -10   2       72.33       84.41     10.44 o 
   3 -10   2      115.10      127.43     10.74 o 
   4 -10   2      124.64      131.26     11.97 o 
   5 -10   2      326.43      383.77     28.63 o 
 -10  -9   2      221.41      198.17     17.21 o 
  -9  -9   2      194.62      208.07     19.72 o 
  -8  -9   2      231.06      231.10     16.22 o 
  -7  -9   2      112.94      114.75     12.00 o 
  -6  -9   2       34.26       35.46      4.84 o 
  -5  -9   2       17.12       17.88      3.28 o 
  -4  -9   2      884.60      681.92     42.03 o 
  -3  -9   2       42.23       47.33      5.47 o 
  -2  -9   2       18.75       19.67      3.31 o 
  -1  -9   2      214.96      214.90      9.75 o 
   0  -9   2      244.50      225.50      9.27 o 
   1  -9   2       38.95       38.55      5.18 o 
   2  -9   2      251.37      248.12     21.68 o 
   3  -9   2      109.08      118.18      9.89 o 
   4  -9   2       24.64       28.52      5.35 o 
   5  -9   2        1.56        3.83      1.92 o 
   6  -9   2        9.87        6.93      3.26 o 
 -10  -8   2        0.84        9.62      2.77 o 
  -9  -8   2      134.20      148.18     25.22 o 
  -8  -8   2      797.12      920.80     51.27 o 
  -7  -8   2      922.45     1007.29     57.85 o 
  -6  -8   2      380.47      404.16     14.12 o 
  -5  -8   2      552.50      587.21      9.79 o 
  -4  -8   2      504.22      501.48     16.94 o 
  -3  -8   2       67.60       49.34      6.30 o 
  -2  -8   2     1909.74     1939.62     29.15 o 
  -1  -8   2      120.43      119.74      5.62 o 
   0  -8   2      130.82      129.97      8.70 o 
   1  -8   2      346.27      308.97     28.71 o 
   2  -8   2       57.39       63.80     12.91 o 
   3  -8   2      323.04      350.12     14.78 o 
   4  -8   2       24.85       23.97      8.77 o 
   5  -8   2       57.92       53.98      7.24 o 
   6  -8   2      213.50      261.76     22.48 o 
 -11  -7   2       23.66       28.86     13.65 o 
 -10  -7   2        6.73        8.48      3.37 o 
  -9  -7   2       35.88       36.95      9.05 o 
  -8  -7   2      292.55      318.74     14.40 o 
  -7  -7   2      692.17      689.46     22.20 o 
  -6  -7   2      476.56      513.16     19.91 o 
  -5  -7   2      935.63      884.12     13.45 o 
  -4  -7   2        0.45        2.47      0.79 o 
  -3  -7   2        2.44        3.17      0.74 o 
  -2  -7   2     1140.80     1183.34     16.05 o 
  -1  -7   2     1434.55     1497.76     22.93 o 
   0  -7   2      793.43      648.63     12.90 o 
   1  -7   2      392.98      418.76     21.18 o 
   2  -7   2      511.23      508.00     27.20 o 
   3  -7   2      562.82      628.72     18.44 o 
   4  -7   2      145.17      150.09     14.97 o 
   5  -7   2       56.87       54.42      7.17 o 
   6  -7   2       34.80       24.76      6.74 o 
   7  -7   2        4.87        4.09      3.63 o 
 -11  -6   2      142.40      137.50     14.53 o 
 -10  -6   2       96.54       95.84      9.48 o 
  -9  -6   2       32.90       13.37      6.18 o 
  -8  -6   2      511.38      543.01     25.37 o 
  -7  -6   2      465.15      453.22     17.42 o 
  -6  -6   2      113.14       98.13     10.52 o 
  -5  -6   2      593.82      656.92     16.38 o 
  -4  -6   2      142.76      122.31      6.51 o 
  -3  -6   2      456.93      490.76      9.79 o 
  -2  -6   2     4056.39     4243.03     47.23 o 
  -1  -6   2     3331.05     3236.91     20.52 o 
   0  -6   2      551.87      513.70     11.13 o 
   1  -6   2        7.36        3.24      0.85 o 
   2  -6   2        3.45        1.70      1.58 o 
   3  -6   2        0.55        6.23      5.13 o 
   4  -6   2      556.79      563.73     25.94 o 
   5  -6   2      558.02      586.46     23.61 o 
   6  -6   2      132.43      129.45      8.43 o 
   7  -6   2       55.18       38.73      5.75 o 
   8  -6   2       32.47       29.13      6.31 o 
 -11  -5   2      547.74      515.52     19.65 o 
 -10  -5   2      622.28      648.80     55.78 o 
  -9  -5   2      102.98      118.09     13.96 o 
  -8  -5   2        3.36        8.56      8.00 o 
  -7  -5   2      262.56      283.77     11.37 o 
  -6  -5   2      682.07      601.53     11.00 o 
  -5  -5   2      156.69       99.79      9.56 o 
  -4  -5   2      268.91      313.18     13.62 o 
  -3  -5   2       37.29       72.63      4.30 o 
  -2  -5   2     1039.19     1160.55      8.78 o 
  -1  -5   2     2135.08     2353.94     11.99 o 
   0  -5   2     1038.66     1110.85     11.76 o 
   1  -5   2      487.17      451.84      5.07 o 
   2  -5   2      901.64      925.16     16.13 o 
   3  -5   2      252.85      261.26     16.10 o 
   4  -5   2      354.39      322.49     17.25 o 
   5  -5   2      108.58      119.48     10.16 o 
   6  -5   2      727.20      745.10     28.05 o 
   7  -5   2      440.38      427.10     28.74 o 
   8  -5   2      116.73      148.12     18.62 o 
 -11  -4   2      186.04      190.13     28.76 o 
 -10  -4   2      642.69      625.29     18.86 o 
  -9  -4   2       48.92       51.94      6.90 o 
  -8  -4   2        2.08       -0.19      2.87 o 
  -7  -4   2       74.08       76.58      9.41 o 
  -6  -4   2       44.95       41.57      6.93 o 
  -5  -4   2      151.38      153.13     12.88 o 
  -4  -4   2     2908.77     3099.10     42.34 o 
  -3  -4   2     1301.09     1310.37     11.16 o 
  -2  -4   2      542.69      481.33      6.99 o 
  -1  -4   2        1.33        1.58      0.58 o 
   0  -4   2       63.69       54.35      4.03 o 
   1  -4   2      543.61      557.89      5.39 o 
   2  -4   2     1135.89     1169.47     17.38 o 
   3  -4   2      155.54      117.38      8.49 o 
   4  -4   2      228.73      202.51     11.93 o 
   5  -4   2        3.68        7.48      5.84 o 
   6  -4   2      244.62      264.73     62.45 o 
   7  -4   2      890.64      901.46     27.19 o 
   8  -4   2      350.68      362.24     21.46 o 
   9  -4   2        1.17       -0.35      3.49 o 
 -11  -3   2       25.57       15.89      4.54 o 
 -10  -3   2        9.11        9.37      2.32 o 
  -9  -3   2      186.78      202.15     20.97 o 
  -8  -3   2       38.17       41.96      7.95 o 
  -7  -3   2        3.07       12.55      4.09 o 
  -6  -3   2      700.28      614.24     22.32 o 
  -5  -3   2      277.97      292.44     15.63 o 
  -3  -3   2     4832.54     4742.95     31.27 o 
  -2  -3   2    11457.64    11584.30    393.85 o 
  -1  -3   2     5397.64     5132.20     70.32 o 
   0  -3   2      536.49      567.96      7.40 o 
   1  -3   2      782.88      763.49     11.49 o 
   2  -3   2      723.01      696.61     11.87 o 
   3  -3   2     3054.11     3147.89     35.71 o 
   4  -3   2     1895.41     1869.70     47.42 o 
   5  -3   2      969.31      991.75     21.81 o 
   6  -3   2      355.56      336.24     17.43 o 
   7  -3   2      150.34      154.93     12.59 o 
   8  -3   2      256.81      237.11     20.47 o 
   9  -3   2        5.99        9.82      3.51 o 
 -10  -2   2       11.27       11.16      2.74 o 
  -9  -2   2       55.51       57.10     12.45 o 
  -8  -2   2      146.67      172.22     31.26 o 
  -7  -2   2      730.70      642.93     25.72 o 
  -6  -2   2      221.36      212.81     12.29 o 
  -5  -2   2       10.56       25.64      4.15 o 
  -4  -2   2      456.75      490.62     10.18 o 
  -3  -2   2     1744.71     1735.48     19.89 o 
  -2  -2   2     2297.90     2547.91     31.85 o 
  -1  -2   2      848.10      880.45      7.60 o 
   0  -2   2     4014.88     3929.88     83.17 o 
   1  -2   2     1282.24     1231.36     15.06 o 
   2  -2   2      816.42      933.31     12.99 o 
   3  -2   2     2034.05     1914.61     23.47 o 
   4  -2   2     3325.95     3520.52     39.09 o 
   5  -2   2     1661.43     1690.33     43.36 o 
   6  -2   2      657.73      666.69     25.79 o 
   7  -2   2       87.70       97.11     11.03 o 
   8  -2   2       16.93       12.30      3.84 o 
   9  -2   2      117.60      123.82     16.22 o 
 -10  -1   2        2.49        6.59      2.76 o 
  -9  -1   2      114.91      112.88     20.82 o 
  -8  -1   2       33.49       34.05      7.12 o 
  -7  -1   2     1595.11     1372.96     52.05 o 
  -6  -1   2     2160.41     2222.39     40.92 o 
  -5  -1   2      691.37      580.18     12.68 o 
  -4  -1   2      480.41      397.75      9.06 o 
  -3  -1   2       45.59       60.22      9.74 o 
  -2  -1   2      201.00      187.16      7.38 o 
  -1  -1   2     4590.47     4362.61     27.33 o 
   0  -1   2      748.86      754.64      4.71 o 
   1  -1   2     1222.80     1245.16     16.92 o 
   2  -1   2      644.11      698.52     10.05 o 
   3  -1   2        4.52        1.70      1.86 o 
   4  -1   2      191.64      186.45      8.78 o 
   5  -1   2     1141.56     1144.20     30.06 o 
   6  -1   2       80.43       86.73      7.12 o 
   7  -1   2       45.03       51.07      8.59 o 
   8  -1   2        0.57       13.07      5.65 o 
   9  -1   2       68.03       66.25     13.94 o 
  10  -1   2      189.69      185.29     21.98 o 
 -10   0   2       10.87        8.82      3.74 o 
  -9   0   2       24.00       30.16      5.64 o 
  -8   0   2        1.56        2.37      2.23 o 
  -7   0   2      916.17      813.76     36.55 o 
  -6   0   2     2109.83     2063.54     39.15 o 
  -5   0   2     1442.60     1339.86     35.20 o 
  -4   0   2     1100.95     1310.57     18.88 o 
  -3   0   2     1012.57     1018.96     18.41 o 
  -2   0   2     2770.91     2752.35     27.07 o 
  -1   0   2    14575.54    14075.37    478.19 o 
   0   0   2     4961.44     4650.95     43.24 o 
   1   0   2     3076.86     3045.44     19.63 o 
   2   0   2      475.83      453.55     10.50 o 
   3   0   2      839.23      884.90     13.55 o 
   4   0   2     1016.77      986.89     17.08 o 
   5   0   2      384.62      388.24     20.88 o 
   6   0   2      346.80      305.13     15.19 o 
   7   0   2       33.95       26.19      5.08 o 
   8   0   2      477.95      474.37     27.10 o 
   9   0   2       48.15       43.38      5.80 o 
  10   0   2       39.07       22.62      4.48 o 
 -10   1   2       40.36       26.04      5.28 o 
  -9   1   2       35.45       61.25     14.30 o 
  -8   1   2       30.76       51.62     10.13 o 
  -7   1   2      163.27      166.49     22.56 o 
  -6   1   2        7.71        7.12      3.51 o 
  -5   1   2      205.98      264.90     16.03 o 
  -4   1   2     1115.22     1130.22     17.46 o 
  -3   1   2       12.54       31.67      4.39 o 
  -2   1   2      238.98      222.70     10.63 o 
  -1   1   2     5126.55     4608.73     40.64 o 
   0   1   2     3813.35     3771.06     22.89 o 
   1   1   2     3602.89     3685.68     48.92 o 
   3   1   2     2216.91     2294.82     17.37 o 
   4   1   2      134.69      147.05     13.60 o 
   5   1   2      585.32      584.58     10.68 o 
   6   1   2      507.42      474.38     24.53 o 
   7   1   2      426.37      467.98     20.09 o 
   8   1   2       66.50       53.49      7.46 o 
   9   1   2        4.05        1.30      2.60 o 
  10   1   2       92.03       73.98      7.13 o 
  -9   2   2      672.88      693.36     68.87 o 
  -8   2   2      396.30      461.10     26.29 o 
  -7   2   2      129.12      104.38     16.54 o 
  -6   2   2      318.87      291.56     30.07 o 
  -5   2   2      503.01      567.72     18.74 o 
  -4   2   2       25.50       38.82      5.89 o 
  -3   2   2        3.12        1.88      1.43 o 
  -2   2   2     1012.49     1142.49     15.25 o 
  -1   2   2    20300.68    20616.99    700.77 o 
   0   2   2      349.74      369.40      9.21 o 
   1   2   2     2786.77     2926.05     28.00 o 
   2   2   2     1980.38     1973.16     22.69 o 
   3   2   2     1376.57     1372.71     11.04 o 
   4   2   2      278.79      210.46      6.62 o 
   5   2   2      198.32      202.43     14.29 o 
   6   2   2       68.68       85.18      6.74 o 
   7   2   2      713.23      689.70     19.57 o 
   8   2   2     1599.39     1425.61     56.78 o 
   9   2   2     1835.22     1705.43     42.88 o 
  10   2   2      163.35      123.12     17.91 o 
  -9   3   2      523.83      575.87     36.10 o 
  -8   3   2      584.27      686.25     33.84 o 
  -7   3   2     1547.88     1548.97     55.68 o 
  -6   3   2      208.19      249.63     32.65 o 
  -5   3   2      198.15      217.57     16.77 o 
  -4   3   2        6.77        3.84      1.90 o 
  -3   3   2     2595.21     2596.84     29.81 o 
  -2   3   2     2550.57     2683.90     20.87 o 
  -1   3   2     6313.72     6444.73     90.98 o 
   0   3   2        1.62       17.67      3.49 o 
   1   3   2     1875.33     1885.26     19.48 o 
   2   3   2      194.00      187.26      7.77 o 
   3   3   2       40.99       60.25      4.94 o 
   4   3   2        0.84       11.86      2.86 o 
   5   3   2      159.10      194.27      7.77 o 
   6   3   2       55.09       49.54      4.81 o 
   7   3   2      148.49      143.26     13.53 o 
   8   3   2      183.98      152.83     14.86 o 
   9   3   2     1744.35     1635.13     30.51 o 
  10   3   2      403.58      329.11     12.60 o 
  11   3   2      278.44      255.51     40.11 o 
  -9   4   2        4.87       10.08      3.42 o 
  -8   4   2        9.27       11.08      4.62 o 
  -7   4   2      524.46      520.87     19.19 o 
  -6   4   2      293.93      270.64     64.94 o 
  -5   4   2      445.87      415.18     25.24 o 
  -4   4   2      286.03      274.64     16.19 o 
  -3   4   2      464.21      548.13     12.31 o 
  -2   4   2     6701.58     7328.32    181.87 o 
  -1   4   2     7298.32     7230.02    246.37 o 
   0   4   2     4277.18     4336.65     43.09 o 
   1   4   2       25.15       21.30      4.09 o 
   2   4   2     1123.90     1137.21     15.55 o 
   3   4   2      389.58      439.17     17.81 o 
   4   4   2       61.89       63.16      9.36 o 
   5   4   2     1138.73     1005.25     18.02 o 
   6   4   2      594.21      616.87     20.52 o 
   7   4   2      215.90      200.71     12.52 o 
   8   4   2      851.36      704.65     18.24 o 
   9   4   2        1.39        0.83      0.97 o 
  10   4   2        8.56        6.51      6.33 o 
  11   4   2      104.40       78.97     10.42 o 
  -8   5   2      298.88      262.19     12.91 o 
  -7   5   2       80.22      103.27     15.84 o 
  -6   5   2       37.96       38.63     10.67 o 
  -5   5   2       86.06       88.13     16.51 o 
  -4   5   2      601.84      625.03     14.83 o 
  -3   5   2      297.56      297.59     16.53 o 
  -2   5   2        0.88        6.83      1.61 o 
  -1   5   2        3.94        1.99      1.33 o 
   0   5   2     1441.86     1221.42      8.42 o 
   1   5   2      174.70      175.78      8.15 o 
   2   5   2      252.70      131.43      6.27 o 
   3   5   2      353.49      355.45     15.78 o 
   4   5   2     2237.60     2341.37     31.59 o 
   5   5   2      880.15      928.24     26.68 o 
   6   5   2     1730.25     1603.35     46.35 o 
   7   5   2      441.82      490.15     22.36 o 
   8   5   2       40.53       36.61      8.91 o 
   9   5   2       57.21       52.92      9.61 o 
  10   5   2      156.22      153.37     22.09 o 
  11   5   2       40.67       44.55      8.40 o 
  -8   6   2       11.96        7.54      6.50 o 
  -7   6   2        2.17        8.79      3.33 o 
  -6   6   2       13.23       14.67      4.92 o 
  -5   6   2      141.92      108.53     21.26 o 
  -4   6   2      122.65      129.69     17.74 o 
  -3   6   2      701.16      756.62     16.24 o 
  -2   6   2       11.25       13.70      1.89 o 
  -1   6   2      113.03      119.81      5.95 o 
   0   6   2       36.16       49.91      2.63 o 
   1   6   2      160.07      124.12      4.74 o 
   2   6   2      415.28      509.57     10.29 o 
   3   6   2      467.33      864.93     17.20 o 
   4   6   2      626.07      682.28     13.85 o 
   5   6   2     2657.21     2783.38     70.12 o 
   6   6   2     1265.54     1328.56     28.75 o 
   7   6   2     1395.88     1503.88     55.13 o 
   8   6   2        1.59        8.39      2.53 o 
   9   6   2      141.38      121.58     21.82 o 
  10   6   2       34.49       17.83      5.28 o 
  11   6   2       89.69       81.12     13.62 o 
  -7   7   2      393.90      413.13     17.11 o 
  -6   7   2      136.80      109.99     19.86 o 
  -5   7   2      156.16      179.47     19.75 o 
  -4   7   2      768.30      873.85     37.37 o 
  -3   7   2      142.46      161.06     10.77 o 
  -2   7   2      168.82      189.00      8.08 o 
  -1   7   2       66.75       61.16      8.21 o 
   0   7   2       55.30       50.33      7.22 o 
   1   7   2        0.46        3.91      0.90 o 
   2   7   2       99.42      109.16      6.26 o 
   3   7   2       54.60       28.91      4.63 o 
   4   7   2      282.04      264.86     15.82 o 
   5   7   2      298.15      266.41     16.61 o 
   6   7   2      254.13      283.83     29.31 o 
   7   7   2      414.56      365.14     23.88 o 
   8   7   2      219.33      231.33     35.76 o 
   9   7   2      100.30      124.44     16.19 o 
  10   7   2       28.33       14.64      6.39 o 
  11   7   2      136.52      157.91     22.40 o 
  -7   8   2      287.01      351.20     21.66 o 
  -6   8   2      179.58      149.98     44.66 o 
  -5   8   2      258.41      245.88     23.50 o 
  -4   8   2       67.82       60.97     13.33 o 
  -3   8   2      326.79      332.43     16.47 o 
  -2   8   2      192.28      193.32      8.91 o 
  -1   8   2        4.49        2.98      0.76 o 
   0   8   2       16.08        9.45      3.42 o 
   1   8   2        2.15        2.29      0.60 o 
   2   8   2      334.84      316.17     20.03 o 
   3   8   2     1769.02     1741.54     30.94 o 
   4   8   2     1869.24     2245.75     57.27 o 
   5   8   2       18.97       20.82      3.77 o 
   6   8   2      192.48      227.10     22.92 o 
   7   8   2      107.26      119.22     19.43 o 
   8   8   2      442.39      406.79     18.10 o 
   9   8   2      482.15      473.17     26.60 o 
  10   8   2       97.36       83.08     16.10 o 
  11   8   2      200.81      191.11     35.74 o 
  -6   9   2      106.08      147.54     12.36 o 
  -5   9   2       34.35       27.39      3.85 o 
  -4   9   2       22.17       21.05      3.89 o 
  -3   9   2       25.45       19.41      6.17 o 
  -2   9   2       61.13       66.47      6.67 o 
  -1   9   2      205.95      176.93      6.05 o 
   0   9   2      689.39      686.77      9.12 o 
   1   9   2      555.08      575.10     18.40 o 
   2   9   2      282.42      227.91      7.96 o 
   3   9   2      769.08      746.65     11.31 o 
   4   9   2      851.28      855.67     21.61 o 
   5   9   2     1082.07     1575.83     56.75 o 
   6   9   2       83.40       76.32     14.45 o 
   7   9   2       29.70       17.19      5.41 o 
   8   9   2      281.61      276.63     35.18 o 
   9   9   2      146.53      135.49     20.89 o 
  10   9   2      177.32      186.21     15.85 o 
  -5  10   2       26.21       26.52      4.16 o 
  -4  10   2        0.57        0.95      1.24 o 
  -3  10   2      250.43      271.04     12.04 o 
  -2  10   2      194.34      234.97     13.09 o 
  -1  10   2        1.04        2.71      1.83 o 
   0  10   2      611.43      606.35     20.75 o 
   1  10   2      659.15      618.98     14.65 o 
   2  10   2       61.02       67.07      6.12 o 
   3  10   2       60.83       41.22      3.21 o 
   4  10   2        7.88        3.44      1.16 o 
   5  10   2      106.33      112.24     13.45 o 
   6  10   2      290.96      457.78     37.04 o 
   7  10   2      434.61      410.58     18.91 o 
   8  10   2       74.35       72.93      8.46 o 
   9  10   2      384.92      409.38     35.17 o 
  10  10   2      261.05      247.37     35.44 o 
  -4  11   2       45.12       57.00     14.49 o 
  -3  11   2       26.73       24.48      3.63 o 
  -2  11   2       25.55       22.72      4.05 o 
  -1  11   2       22.62       21.34      3.69 o 
   0  11   2       82.58       83.57      6.80 o 
   1  11   2      189.01      209.03     15.57 o 
   2  11   2       60.84       66.48      6.48 o 
   3  11   2        7.91        6.07      3.26 o 
   4  11   2       24.01       20.87      3.56 o 
   5  11   2        3.66        5.29      2.91 o 
   6  11   2       34.50       23.91      6.88 o 
   7  11   2      367.14      605.18     53.97 o 
   8  11   2       27.42       32.82      5.70 o 
   9  11   2      383.82      392.93     36.10 o 
  10  11   2      184.35      196.78     26.30 o 
  -3  12   2      188.80      170.14     10.44 o 
  -2  12   2      513.92      576.15     20.86 o 
  -1  12   2      159.17      160.73     14.28 o 
   0  12   2      134.41      115.56      5.99 o 
   1  12   2      232.24      224.14      9.06 o 
   2  12   2       17.08       11.64      6.06 o 
   3  12   2      151.59      134.46     12.71 o 
   4  12   2       35.01       23.66      7.34 o 
   5  12   2        1.99        3.23      2.90 o 
   6  12   2       64.87       48.42      7.47 o 
   7  12   2       33.84       21.55      5.08 o 
   8  12   2        7.76       13.52      6.54 o 
   9  12   2      167.25      171.05     22.99 o 
  -2  13   2       22.88       19.07      3.85 o 
  -1  13   2      145.10      146.05     10.04 o 
   0  13   2       49.73       41.89      4.44 o 
   1  13   2        0.26        2.84      1.21 o 
   2  13   2        2.46        3.86      2.23 o 
   3  13   2        3.25        5.13      1.52 o 
   4  13   2      152.24      145.10     21.06 o 
   5  13   2      289.73      314.77     24.96 o 
   6  13   2       11.87       15.33      6.03 o 
   7  13   2      186.70      193.38     24.95 o 
   8  13   2       10.10       16.66      4.24 o 
   9  13   2      135.83      116.45     13.53 o 
  -1  14   2       22.53       24.18      3.86 o 
   0  14   2        0.99        5.29      2.87 o 
   1  14   2        0.91        2.14      1.46 o 
   2  14   2      165.53      147.60     14.49 o 
   3  14   2        2.14        2.06      3.32 o 
   4  14   2       79.92       63.82     12.38 o 
   5  14   2      262.20      231.30     30.99 o 
   6  14   2       89.13       85.63     10.76 o 
   7  14   2      231.77      212.14     17.25 o 
   8  14   2        0.38        5.57      4.11 o 
   1  15   2       44.31       24.27      3.96 o 
   2  15   2        4.81        7.26      2.21 o 
   3  15   2       15.79        7.43      2.20 o 
   4  15   2       13.83        5.41      1.80 o 
   5  15   2       80.27       71.65     13.36 o 
   6  15   2        0.49        5.34      2.22 o 
  -7 -14   3        2.42        3.85      1.76 o 
  -6 -14   3       54.09       33.47      8.51 o 
  -5 -14   3       11.15       12.11      2.87 o 
  -4 -14   3        8.57        2.74      3.48 o 
  -3 -14   3       74.92       50.84      7.97 o 
  -2 -14   3       18.16       10.35      2.11 o 
  -1 -14   3       10.59        6.89      2.67 o 
   0 -14   3       86.64       85.62      8.79 o 
  -8 -13   3      211.40      136.22     23.35 o 
  -7 -13   3       67.67       46.93      7.52 o 
  -6 -13   3       46.81       32.42      5.87 o 
  -5 -13   3        3.29        2.74      2.28 o 
  -4 -13   3       85.95       74.12      8.28 o 
  -3 -13   3       49.27       39.86      5.48 o 
  -2 -13   3       68.01       52.04     13.58 o 
  -1 -13   3       11.90        9.68      1.72 o 
   0 -13   3        1.99        8.65      2.27 o 
   1 -13   3        1.05        3.48      1.84 o 
  -9 -12   3       93.97      146.09     21.76 o 
  -8 -12   3      140.35      139.87     18.43 o 
  -7 -12   3       72.94       49.90      9.38 o 
  -6 -12   3        7.98        3.83      1.88 o 
  -5 -12   3       43.03       43.98      3.68 o 
  -4 -12   3        3.70        4.36      1.89 o 
  -3 -12   3      387.98      404.95     12.26 o 
  -2 -12   3      528.99      603.50     17.31 o 
  -1 -12   3       85.11       87.46      6.97 o 
   0 -12   3       57.91       59.66     18.58 o 
   1 -12   3        3.05        5.34      2.69 o 
   2 -12   3        5.28       10.07      2.41 o 
   3 -12   3        8.39       12.09      3.17 o 
  -9 -11   3       16.56        8.79      4.33 o 
  -8 -11   3       12.69        6.06      1.62 o 
  -7 -11   3        3.85        2.88      1.18 o 
  -6 -11   3        2.42        3.62      1.13 o 
  -5 -11   3       47.10       50.10      7.35 o 
  -4 -11   3       78.91       85.30      8.06 o 
  -3 -11   3      480.75      503.72     20.53 o 
  -2 -11   3      836.18      877.15     44.87 o 
  -1 -11   3      452.75      491.21     15.28 o 
   0 -11   3       70.65       78.36      6.86 o 
   1 -11   3       36.83       31.19      4.15 o 
   2 -11   3       13.29       11.36      2.81 o 
   3 -11   3        2.47        8.36      2.50 o 
   4 -11   3      150.54      153.28     14.33 o 
 -10 -10   3       23.43       23.96      4.20 o 
  -9 -10   3        7.47        5.82      4.04 o 
  -8 -10   3       83.75       83.72     12.03 o 
  -7 -10   3        0.21        1.76      2.88 o 
  -6 -10   3        1.70        2.42      3.40 o 
  -5 -10   3      187.23      187.41     20.50 o 
  -4 -10   3        0.63        2.36      1.25 o 
  -3 -10   3      198.22      223.68     19.94 o 
  -2 -10   3       87.14       92.57      9.15 o 
  -1 -10   3        7.87        7.32      1.81 o 
   0 -10   3       16.88       24.71      3.92 o 
   1 -10   3        5.04        7.88      2.26 o 
   2 -10   3        1.65        1.19      1.84 o 
   3 -10   3       11.10       10.35      2.97 o 
   4 -10   3      114.37      121.69     12.54 o 
   5 -10   3      211.25      231.37     25.80 o 
 -10  -9   3       60.32       51.41      8.48 o 
  -9  -9   3       30.52       23.80      3.26 o 
  -8  -9   3       50.67       62.38      6.81 o 
  -7  -9   3        1.28        6.58      1.99 o 
  -6  -9   3       15.36       13.93      5.12 o 
  -5  -9   3      572.52      539.37     18.39 o 
  -4  -9   3      726.77      706.08     15.39 o 
  -3  -9   3      134.74      138.77     10.55 o 
  -2  -9   3       44.74       42.98      5.48 o 
  -1  -9   3      146.08      164.79      7.81 o 
   0  -9   3      163.72      138.93     12.96 o 
   1  -9   3      159.31      119.71     27.92 o 
   2  -9   3      223.52      223.16     17.27 o 
   3  -9   3      151.78      164.22     25.14 o 
   4  -9   3       52.23       51.95      7.00 o 
   5  -9   3       70.21       86.84      9.19 o 
 -10  -8   3       32.22       35.50     12.04 o 
  -9  -8   3       86.91       92.58     17.90 o 
  -8  -8   3      996.57     1046.51     37.02 o 
  -7  -8   3      337.07      358.24     14.45 o 
  -6  -8   3      238.15      213.58     13.19 o 
  -5  -8   3      801.11      941.80     32.63 o 
  -4  -8   3      662.44      661.14     14.44 o 
  -2  -8   3      832.06      845.65     10.87 o 
  -1  -8   3       22.85       22.59      2.53 o 
   0  -8   3        1.46        2.68      0.74 o 
   1  -8   3       55.52       46.56     14.21 o 
   2  -8   3      226.32      242.29     16.05 o 
   3  -8   3      327.71      331.82     16.75 o 
   4  -8   3      176.89      202.27     19.45 o 
   5  -8   3        0.23        7.96      3.70 o 
   6  -8   3        7.86       11.55      6.49 o 
 -10  -7   3      139.79      137.96     29.62 o 
  -9  -7   3       50.70       53.15      6.63 o 
  -8  -7   3      153.92      143.52     15.42 o 
  -7  -7   3     1266.11     1371.33     36.59 o 
  -6  -7   3      198.29      235.06     11.89 o 
  -5  -7   3        3.56        1.78      2.27 o 
  -4  -7   3        2.79        2.64      2.94 o 
  -3  -7   3      162.33      195.21      8.07 o 
  -2  -7   3      534.96      563.87      9.78 o 
  -1  -7   3      106.00      100.36      4.00 o 
   0  -7   3       34.80       20.81      9.23 o 
   1  -7   3      320.23      328.77     15.16 o 
   2  -7   3      194.03      224.78     10.48 o 
   3  -7   3      372.90      409.19     17.86 o 
   4  -7   3      332.90      341.49     38.19 o 
   5  -7   3       96.28      134.15     18.82 o 
   6  -7   3       68.21       75.24     14.41 o 
   7  -7   3      165.21      169.72     28.02 o 
 -10  -6   3       16.00       16.80      6.25 o 
  -9  -6   3       29.79       18.83      4.49 o 
  -8  -6   3      137.02      132.01     14.13 o 
  -7  -6   3       31.09       43.72      8.61 o 
  -6  -6   3        2.68       10.55      2.66 o 
  -5  -6   3        0.52        2.07      1.93 o 
  -4  -6   3      148.25      141.44      7.69 o 
  -3  -6   3      473.98      515.55     13.57 o 
  -2  -6   3       14.81        9.84      3.85 o 
  -1  -6   3      510.07      417.96      4.48 o 
   0  -6   3      469.41      489.59     12.57 o 
   1  -6   3     1343.66     1270.26     25.98 o 
   2  -6   3     1335.04     1366.89     61.69 o 
   3  -6   3      627.28      582.99     23.72 o 
   4  -6   3      588.17      650.65     49.59 o 
   5  -6   3      403.76      384.29     24.85 o 
   6  -6   3      241.95      267.45     34.66 o 
   7  -6   3       18.34       25.54      5.46 o 
 -10  -5   3      746.71      802.94     54.90 o 
  -9  -5   3      738.75      737.75     22.04 o 
  -8  -5   3     1004.47      952.28     24.94 o 
  -7  -5   3      182.19      199.08     20.18 o 
  -6  -5   3      156.58      114.41      9.22 o 
  -5  -5   3     1008.43     1104.96     33.21 o 
  -4  -5   3       51.90       59.27      6.83 o 
  -3  -5   3       68.05       63.87      4.96 o 
  -2  -5   3      485.27      579.91      5.55 o 
  -1  -5   3        9.93        5.20      1.38 o 
   0  -5   3      677.64      660.79     14.04 o 
   1  -5   3      147.99      134.28      7.22 o 
   2  -5   3        9.00        3.94      2.49 o 
   3  -5   3        3.85        6.37      4.10 o 
   4  -5   3        2.64        9.29      4.97 o 
   5  -5   3       68.51       73.04     13.65 o 
   6  -5   3      514.23      508.93     36.19 o 
   7  -5   3      267.51      283.36     29.22 o 
   8  -5   3      463.83      430.83     37.91 o 
 -10  -4   3      467.49      481.96     45.38 o 
  -9  -4   3      615.14      622.43     18.03 o 
  -8  -4   3      847.25      791.65     27.34 o 
  -7  -4   3      210.53      192.22      9.88 o 
  -6  -4   3        5.35        7.72      2.82 o 
  -5  -4   3       27.20       36.00      3.86 o 
  -4  -4   3     2976.61     3177.94     26.43 o 
  -3  -4   3     3880.69     4227.01     57.37 o 
  -2  -4   3        2.49        2.46      0.87 o 
  -1  -4   3      637.98      545.61     10.65 o 
   0  -4   3       70.03       51.54      6.27 o 
   1  -4   3      251.21      293.78     15.81 o 
   2  -4   3      195.19      264.46     18.02 o 
   3  -4   3      448.38      432.28     25.57 o 
   4  -4   3      712.34      779.41     44.31 o 
   5  -4   3       62.21       52.43     11.00 o 
   6  -4   3       26.92       32.83      8.21 o 
   7  -4   3        7.09        8.61      3.32 o 
   8  -4   3      252.01      314.96     30.67 o 
 -10  -3   3        8.16       17.28      3.47 o 
  -9  -3   3       29.31       28.48      4.15 o 
  -8  -3   3      203.40      183.99     27.20 o 
  -7  -3   3      122.33      113.68     22.91 o 
  -6  -3   3      841.34      836.81     26.50 o 
  -5  -3   3       57.72       76.84     12.44 o 
  -4  -3   3      825.98      768.21     15.78 o 
  -3  -3   3     3147.73     2998.70     36.87 o 
  -2  -3   3    11027.48    10668.68    364.78 o 
  -1  -3   3     1585.95     1591.10     17.81 o 
   0  -3   3       19.81       12.75      5.34 o 
   1  -3   3     1399.35     1353.99     24.22 o 
   2  -3   3     2060.21     2202.44     26.49 o 
   3  -3   3      410.69      363.39      9.55 o 
   4  -3   3     1108.01     1121.07     31.99 o 
   5  -3   3      239.84      284.28     22.86 o 
   6  -3   3       45.48       69.41     14.14 o 
   7  -3   3       15.14       17.98      5.92 o 
   8  -3   3      206.19      216.91     24.59 o 
   9  -3   3        3.27       12.07      5.18 o 
 -10  -2   3       17.59       24.47      6.33 o 
  -9  -2   3       37.63       26.55      5.14 o 
  -8  -2   3       48.23       39.28      8.16 o 
  -7  -2   3       50.95       54.20     11.56 o 
  -6  -2   3       19.84       29.42      6.44 o 
  -5  -2   3       41.48       56.56      8.64 o 
  -4  -2   3        4.63        9.60      2.10 o 
  -3  -2   3      525.55      522.43      9.62 o 
  -2  -2   3     2017.39     2281.67     24.03 o 
  -1  -2   3     2368.82     2516.85     28.22 o 
   0  -2   3       59.38       50.13      1.89 o 
   1  -2   3      616.10      668.59     10.94 o 
   2  -2   3        0.68        3.66      2.47 o 
   3  -2   3     3562.33     3560.17     44.29 o 
   4  -2   3     2135.57     2132.21     53.34 o 
   5  -2   3     2136.08     2092.55     37.19 o 
   6  -2   3     2749.52     2857.97    351.05 o 
   7  -2   3        7.27       14.22      5.00 o 
   8  -2   3      320.48      342.11     28.11 o 
   9  -2   3       16.88       12.07      3.08 o 
 -10  -1   3      302.33      298.11     51.48 o 
  -9  -1   3       36.02       28.28      4.74 o 
  -8  -1   3      200.68      141.99     23.11 o 
  -7  -1   3      151.33      148.33     19.41 o 
  -6  -1   3     1041.26     1036.96     23.78 o 
  -5  -1   3     1661.33     1672.78     42.94 o 
  -4  -1   3      849.55      785.71     13.44 o 
  -3  -1   3        0.79        9.51      2.49 o 
  -2  -1   3     1652.47     1684.03     18.56 o 
  -1  -1   3      113.79      109.65      3.08 o 
   0  -1   3      812.89      763.43      6.10 o 
   2  -1   3     1259.19     1295.72     16.05 o 
   3  -1   3      235.83      291.81     16.55 o 
   4  -1   3     1499.04     1418.53     19.46 o 
   5  -1   3     2790.37     2730.58     70.51 o 
   6  -1   3      996.35      912.45     37.05 o 
   7  -1   3        8.51       11.68      4.70 o 
   8  -1   3       71.40       66.70      8.49 o 
   9  -1   3       19.89       23.31      4.34 o 
  10  -1   3      187.81      163.29     20.31 o 
 -10   0   3      159.45      162.30     27.54 o 
  -9   0   3        2.71       -1.93      3.84 o 
  -8   0   3        4.48        6.44      3.42 o 
  -7   0   3       61.67       56.08     10.93 o 
  -6   0   3     1116.38     1152.47     28.30 o 
  -5   0   3     2538.78     2603.66     64.49 o 
  -4   0   3     4607.85     4761.26     49.63 o 
  -3   0   3      999.92     1022.46     20.73 o 
  -2   0   3      147.14      140.59      6.16 o 
  -1   0   3      751.65      769.08      7.04 o 
   0   0   3      806.30      771.45      5.18 o 
   1   0   3      494.51      487.73      7.62 o 
   2   0   3      401.62      329.52     12.43 o 
   3   0   3      494.53      503.88     10.12 o 
   4   0   3      900.50      882.86     14.97 o 
   5   0   3      400.93      399.11     29.76 o 
   6   0   3      542.32      545.32     14.40 o 
   7   0   3      473.76      428.71     26.73 o 
   8   0   3        2.07        4.58      3.30 o 
   9   0   3      165.83      160.68     12.31 o 
  10   0   3      100.34       85.08     11.44 o 
 -10   1   3        2.77        9.77      6.32 o 
  -9   1   3        0.52       12.48      3.11 o 
  -8   1   3      409.27      462.44     49.88 o 
  -7   1   3       91.97       93.04     14.42 o 
  -6   1   3      133.79      157.11     10.57 o 
  -5   1   3      843.55      890.33     29.65 o 
  -4   1   3     1499.96     1367.82     21.29 o 
  -3   1   3     1016.92      932.31     14.21 o 
  -2   1   3        4.71        3.19      1.53 o 
  -1   1   3       85.95       54.40      2.39 o 
   0   1   3     1028.59     1020.07      6.90 o 
   1   1   3     5550.95     5504.11     48.39 o 
   3   1   3     2600.17     2545.03     27.48 o 
   4   1   3      290.37      297.84      8.57 o 
   5   1   3       44.31       53.83      5.12 o 
   6   1   3      421.97      419.81     15.93 o 
   7   1   3      702.40      619.92     19.98 o 
   8   1   3        2.99        3.32      1.86 o 
   9   1   3       14.74       14.14      3.04 o 
  10   1   3       15.35       15.82      3.40 o 
  -9   2   3       89.20       97.06     15.15 o 
  -8   2   3     1006.10     1064.00     40.00 o 
  -7   2   3      263.96      247.02     35.33 o 
  -6   2   3       23.26       34.29      7.21 o 
  -5   2   3      115.25      136.26     17.98 o 
  -4   2   3       22.29       20.63      3.51 o 
  -3   2   3      591.55      649.21     11.68 o 
  -2   2   3       49.57       43.09      4.30 o 
  -1   2   3       40.16       59.06      4.52 o 
   0   2   3      853.91      796.86      9.66 o 
   1   2   3      229.09      307.46     11.52 o 
   2   2   3     4176.24     4235.87     40.62 o 
   3   2   3     9074.65     9994.60    341.54 o 
   4   2   3     1731.99     1604.31     22.22 o 
   5   2   3       92.36       85.43      7.26 o 
   6   2   3        0.59        0.37      1.97 o 
   7   2   3       57.44       73.23      7.30 o 
   8   2   3     1262.20     1158.37     28.96 o 
   9   2   3      481.51      396.87     15.16 o 
  10   2   3      396.58      338.59     23.67 o 
  -9   3   3       92.53       92.55     20.82 o 
  -8   3   3      619.25      674.34     45.01 o 
  -7   3   3      905.28     1026.13     59.00 o 
  -6   3   3      488.24      526.22     26.51 o 
  -5   3   3      104.70      117.01     17.97 o 
  -4   3   3      267.68      220.42     23.73 o 
  -3   3   3       63.15       87.68     10.85 o 
  -2   3   3      733.06      851.85     10.30 o 
  -1   3   3     4210.89     4226.83     35.97 o 
   0   3   3     1359.92     1303.51     15.73 o 
   1   3   3        1.04        5.02      1.57 o 
   2   3   3       80.02      105.10      5.30 o 
   4   3   3     5469.67     6142.23     62.26 o 
   5   3   3       33.19       30.01      4.39 o 
   6   3   3      167.98      156.69     11.08 o 
   7   3   3      561.21      518.66     18.18 o 
   8   3   3      980.10      917.84     24.62 o 
   9   3   3     1010.24      924.76     20.49 o 
  10   3   3     1365.05     1244.13     62.76 o 
  11   3   3      409.34      344.56     52.97 o 
  -9   4   3        7.26        8.05      3.14 o 
  -8   4   3      223.33      231.18     32.63 o 
  -7   4   3      308.46      340.99     37.06 o 
  -6   4   3      547.26      539.09     22.23 o 
  -5   4   3      435.68      525.88     22.12 o 
  -4   4   3       44.64       53.10      9.94 o 
  -3   4   3       64.84       58.05      7.93 o 
  -2   4   3        1.28        3.71      0.87 o 
  -1   4   3     4102.66     4014.38     60.42 o 
   0   4   3     3452.33     3366.60     34.35 o 
   1   4   3      664.22      634.00     15.88 o 
   2   4   3      485.30      684.56     16.81 o 
   3   4   3     1813.62     2211.16     25.96 o 
   4   4   3      109.57      136.85     19.70 o 
   5   4   3       64.23       57.12      7.32 o 
   6   4   3      449.33      439.40     26.99 o 
   7   4   3      836.27      827.63     33.38 o 
   8   4   3        3.21        9.46      5.55 o 
   9   4   3      197.20      170.52     11.12 o 
  10   4   3      413.42      376.60     16.46 o 
  11   4   3      210.60      189.12     16.39 o 
  -8   5   3        8.62       14.78      5.49 o 
  -7   5   3      141.24      163.01     22.44 o 
  -6   5   3       25.41       22.84      7.76 o 
  -5   5   3       98.35       90.08     18.08 o 
  -4   5   3      324.51      361.62     17.58 o 
  -3   5   3      201.50      196.55     11.63 o 
  -2   5   3      153.52      110.79     10.66 o 
  -1   5   3      316.84      264.79      6.63 o 
   1   5   3     2369.45     2160.04     18.66 o 
   2   5   3      185.56      100.28      5.80 o 
   3   5   3      222.68      285.09     17.76 o 
   4   5   3        6.73       10.01      4.29 o 
   5   5   3        1.07        3.91      2.97 o 
   6   5   3     2175.84     2257.71     43.96 o 
   7   5   3      131.24      127.57     22.46 o 
   8   5   3      549.38      534.00     23.65 o 
   9   5   3       16.27       19.30      6.61 o 
  10   5   3        0.86        9.10      4.97 o 
  11   5   3       17.34       26.29      7.47 o 
  -8   6   3       10.04        9.18      2.76 o 
  -7   6   3       35.91       26.43      6.56 o 
  -6   6   3       48.97       61.01      7.99 o 
  -5   6   3       80.95       60.34     14.27 o 
  -4   6   3      280.71      308.98     19.60 o 
  -3   6   3     1478.65     1516.07     31.45 o 
  -2   6   3      222.91      229.00     10.11 o 
  -1   6   3      239.38      230.67      6.02 o 
   0   6   3       40.90       64.21      4.38 o 
   1   6   3       12.12        1.79      0.74 o 
   2   6   3     1780.99     1989.84     25.87 o 
   3   6   3      753.75     1456.48     24.69 o 
   4   6   3     2074.33     2268.43     29.50 o 
   5   6   3      308.03      262.31     17.67 o 
   6   6   3     2421.89     2617.17     48.20 o 
   7   6   3      634.52      682.68     30.20 o 
   8   6   3     2005.28     1965.22     67.97 o 
   9   6   3      174.20      194.05     30.74 o 
  10   6   3        1.68        5.19      3.00 o 
  11   6   3        3.92        7.78      3.89 o 
  -7   7   3       95.58       91.42     24.25 o 
  -6   7   3       38.80       40.55      8.63 o 
  -5   7   3      239.21      220.56     11.33 o 
  -4   7   3       71.32       58.00     16.42 o 
  -3   7   3      443.56      534.18     20.80 o 
  -2   7   3      659.96      726.33      9.10 o 
  -1   7   3        3.96        3.82      1.51 o 
   0   7   3      495.31      498.76     15.65 o 
   1   7   3      557.22      543.47     11.69 o 
   2   7   3      321.05      302.36      8.68 o 
   3   7   3      121.28       64.70      7.87 o 
   4   7   3      463.12      539.38     17.91 o 
   5   7   3       46.31       55.07      7.53 o 
   6   7   3       59.70       79.25     12.27 o 
   7   7   3       10.11       22.10      6.04 o 
   8   7   3      176.56      220.33     34.02 o 
   9   7   3      334.10      357.56     33.16 o 
  10   7   3       90.27       81.09     14.18 o 
  11   7   3        0.62        1.43      2.78 o 
  -6   8   3      171.57      163.18     39.73 o 
  -5   8   3       54.88       44.02     11.27 o 
  -4   8   3      156.57      100.43     24.62 o 
  -3   8   3      195.84      191.72     21.43 o 
  -2   8   3      604.84      655.30     14.54 o 
  -1   8   3      611.48      597.42      8.28 o 
   0   8   3      216.07      199.95      5.72 o 
   1   8   3      358.50      309.22      9.60 o 
   2   8   3        2.85        4.72      2.48 o 
   3   8   3      824.25      869.33     28.27 o 
   4   8   3     1322.71     1517.55     30.40 o 
   5   8   3        6.40       13.31      3.07 o 
   6   8   3       25.49       37.24      6.55 o 
   7   8   3     1231.81     1216.46     51.46 o 
   8   8   3        0.48        6.57      3.99 o 
   9   8   3      217.16      224.25     23.00 o 
  10   8   3       42.58       53.71      9.47 o 
  11   8   3       92.65       87.07     13.67 o 
  -6   9   3       60.13       68.67     29.74 o 
  -5   9   3       36.72       34.07      8.76 o 
  -4   9   3       22.37       20.39      2.95 o 
  -3   9   3       61.01       47.85     13.01 o 
  -2   9   3      123.06      112.02     17.46 o 
  -1   9   3      401.26      386.42      8.73 o 
   0   9   3     1133.22     1188.45     23.58 o 
   1   9   3      401.07      384.88     10.06 o 
   2   9   3      387.94      357.81     16.98 o 
   3   9   3      737.39      770.99     18.76 o 
   5   9   3     1273.52     1753.45     63.34 o 
   6   9   3      554.27      507.65     25.66 o 
   7   9   3       94.81       94.75     16.42 o 
   8   9   3       38.74       46.21      8.89 o 
   9   9   3        6.30       19.62      4.94 o 
  10   9   3      167.85      192.70     23.91 o 
  -5  10   3       79.90       62.39     12.88 o 
  -4  10   3        4.64        4.65      1.94 o 
  -3  10   3      199.94      210.02     12.13 o 
  -2  10   3      227.35      226.72     18.21 o 
  -1  10   3      101.74       92.85     21.18 o 
   0  10   3      125.02      105.58     14.40 o 
   1  10   3      500.33      469.51     13.02 o 
   2  10   3      161.65      155.70     11.32 o 
   3  10   3       59.80       72.78     13.58 o 
   4  10   3       66.45       67.65     10.67 o 
   5  10   3       30.84       34.51      7.36 o 
   6  10   3      642.20      845.80     35.20 o 
   7  10   3       48.28       56.94      8.51 o 
   8  10   3       20.57       18.67      5.11 o 
   9  10   3       78.97       85.62     15.04 o 
  10  10   3       89.31       90.15     12.82 o 
  -4  11   3        2.21        6.43      5.27 o 
  -3  11   3        0.71        4.03      1.73 o 
  -2  11   3       10.00        6.51      2.02 o 
  -1  11   3       52.87       49.38      4.81 o 
   0  11   3        0.28        3.06      3.26 o 
   1  11   3       11.75       14.46      5.03 o 
   2  11   3      252.24      260.63     62.33 o 
   3  11   3       55.21       55.66      6.57 o 
   4  11   3       22.47       25.56      3.75 o 
   5  11   3     1053.03      981.73     52.29 o 
   6  11   3        0.37        1.65      3.15 o 
   7  11   3       43.78       60.41     10.74 o 
   8  11   3      436.44      476.25     42.66 o 
   9  11   3      493.20      495.20     49.98 o 
  10  11   3      111.33      102.84     10.44 o 
  -3  12   3      190.56      222.15     13.11 o 
  -2  12   3      444.62      467.84     17.40 o 
  -1  12   3      221.35      216.14     13.74 o 
   0  12   3      193.62      174.79     14.68 o 
   1  12   3       11.97        6.03      1.95 o 
   2  12   3       25.19       16.30      4.14 o 
   3  12   3      221.13      203.79      8.47 o 
   4  12   3       77.20       71.48      7.88 o 
   5  12   3       82.71       72.82     21.56 o 
   6  12   3      101.44      121.11     17.45 o 
   7  12   3       21.83       25.03      4.60 o 
   8  12   3      228.97      272.56     23.23 o 
   9  12   3      203.82      215.23     29.33 o 
  -2  13   3      240.81      246.85     15.17 o 
  -1  13   3      213.01      205.37     11.45 o 
   0  13   3      186.69      195.72      8.22 o 
   1  13   3       93.09      112.12      6.08 o 
   2  13   3        0.29        6.44      3.01 o 
   3  13   3       33.30       33.34      2.88 o 
   4  13   3      241.22      231.86      9.04 o 
   5  13   3        6.34        6.01      4.38 o 
   6  13   3       14.29        9.62      4.18 o 
   7  13   3        0.24        2.87      2.68 o 
   8  13   3       26.97       28.37      7.03 o 
   9  13   3      154.13      178.38     21.13 o 
  -1  14   3       24.60       26.71      5.61 o 
   0  14   3       33.71       26.41     10.74 o 
   1  14   3        0.38        2.47      1.96 o 
   2  14   3        1.18        2.30      1.39 o 
   3  14   3        3.26        4.71      2.10 o 
   4  14   3       43.48       31.61      5.05 o 
   5  14   3       51.85       47.95      8.99 o 
   6  14   3      295.69      297.74     23.43 o 
   7  14   3      116.75      129.96     10.48 o 
   8  14   3       75.19       53.39     11.72 o 
   1  15   3        1.48        1.80      2.36 o 
   2  15   3      147.88      105.45      6.90 o 
   3  15   3        4.06        4.59      2.39 o 
   4  15   3        4.12        1.78      1.43 o 
   5  15   3       25.41       19.36      5.48 o 
   6  15   3      172.95      153.43     19.47 o 
  -5 -14   4        7.08        5.90      2.59 o 
  -4 -14   4       95.42       80.16     23.70 o 
  -3 -14   4      128.33      100.69     22.81 o 
  -2 -14   4        2.55       11.78      4.29 o 
  -1 -14   4        4.08       10.55      3.80 o 
  -7 -13   4       57.68       29.22      8.60 o 
  -6 -13   4        3.51        3.31      1.61 o 
  -5 -13   4       88.63       28.87      8.95 o 
  -4 -13   4       15.63        7.98      4.26 o 
  -3 -13   4       40.11       32.72     11.26 o 
  -2 -13   4       33.31       33.06      9.20 o 
  -1 -13   4        0.95       -0.70      2.75 o 
   0 -13   4        3.19        3.81      4.78 o 
   1 -13   4       10.86       13.58      3.01 o 
  -8 -12   4      119.79       68.85     11.48 o 
  -7 -12   4       56.53       46.56     11.75 o 
  -6 -12   4       39.85       30.77      6.63 o 
  -5 -12   4        0.53        3.77      2.07 o 
  -4 -12   4       56.91       53.83      3.58 o 
  -3 -12   4       88.38       83.60     17.39 o 
  -2 -12   4       23.90       25.95      3.45 o 
  -1 -12   4        7.55       10.82      4.17 o 
   0 -12   4        2.28        1.83      3.64 o 
   1 -12   4       16.91        9.45      3.30 o 
   2 -12   4        0.33        3.06      3.10 o 
  -9 -11   4       56.88       32.77      7.85 o 
  -8 -11   4        3.34        5.96      2.01 o 
  -7 -11   4       11.90        8.16      2.92 o 
  -6 -11   4      149.33      159.20     25.03 o 
  -5 -11   4      285.95      278.99     26.27 o 
  -4 -11   4      157.51      125.21     17.21 o 
  -3 -11   4      259.45      256.45     27.51 o 
  -2 -11   4      460.00      478.64     15.93 o 
  -1 -11   4      773.61      823.85     18.70 o 
   0 -11   4      380.83      406.31     24.24 o 
   1 -11   4       40.14       41.01      3.51 o 
   2 -11   4       39.27       36.33      9.96 o 
   3 -11   4        0.59        2.18      3.17 o 
  -9 -10   4       19.83       19.62      7.64 o 
  -8 -10   4       23.80       20.41      3.11 o 
  -7 -10   4      120.99      114.12     17.77 o 
  -6 -10   4       20.14       18.36      3.61 o 
  -5 -10   4       57.25       46.93      6.17 o 
  -4 -10   4      182.77      165.67     16.41 o 
  -3 -10   4      156.70      146.41     16.01 o 
  -2 -10   4       82.23       83.87     10.36 o 
  -1 -10   4      287.07      306.27     15.26 o 
   0 -10   4      606.67      682.93     27.40 o 
   1 -10   4      268.47      296.83     16.60 o 
   2 -10   4       71.75       84.38      7.63 o 
   3 -10   4        2.82       11.53      3.73 o 
   4 -10   4      140.70      149.07     22.49 o 
 -10  -9   4      105.00      104.32     14.52 o 
  -9  -9   4      223.60      243.12     19.65 o 
  -8  -9   4       25.46       19.54      3.82 o 
  -7  -9   4      287.46      289.03     11.68 o 
  -6  -9   4      304.73      341.44     37.57 o 
  -5  -9   4      112.12      110.93      9.16 o 
  -4  -9   4      266.50      267.09     11.67 o 
  -3  -9   4      386.23      399.42      9.94 o 
  -2  -9   4       78.88       77.94      9.44 o 
   0  -9   4      163.04      161.17     14.29 o 
   1  -9   4       28.70       32.14      5.94 o 
   2  -9   4       88.91      106.25     18.81 o 
   3  -9   4      181.22      185.42     32.44 o 
   4  -9   4       23.75       31.83      9.14 o 
   5  -9   4      211.57      215.92     23.43 o 
 -10  -8   4       13.72       15.51      2.94 o 
  -9  -8   4      329.53      321.32     22.74 o 
  -8  -8   4      366.29      362.07     13.21 o 
  -7  -8   4      145.15      135.12     13.68 o 
  -6  -8   4      307.79      353.79     15.18 o 
  -5  -8   4      660.19      844.52     66.30 o 
  -4  -8   4     1049.65     1040.02     53.01 o 
  -3  -8   4     1171.42     1180.68     14.89 o 
  -2  -8   4      507.18      512.81     15.67 o 
  -1  -8   4       49.98       43.06      5.61 o 
   0  -8   4     1328.79     1256.13     35.64 o 
   1  -8   4      390.30      375.27     17.87 o 
   2  -8   4       79.15       95.29     10.13 o 
   3  -8   4      282.76      301.31     29.37 o 
   4  -8   4      138.01      169.06     16.62 o 
   5  -8   4       84.96       74.26      9.29 o 
   6  -8   4      121.98      119.65     11.86 o 
 -10  -7   4      316.60      327.36     26.62 o 
  -9  -7   4        0.35        8.79      2.64 o 
  -8  -7   4      150.02      147.30     16.20 o 
  -7  -7   4     1156.12     1270.78     34.44 o 
  -6  -7   4     1003.73     1160.26     63.44 o 
  -5  -7   4      479.69      495.29     14.83 o 
  -4  -7   4      147.41      174.00      9.44 o 
  -3  -7   4      301.11      300.18      8.36 o 
  -2  -7   4      842.46      866.41     20.26 o 
  -1  -7   4      532.47      466.97     12.68 o 
   0  -7   4      812.60      741.82     18.19 o 
   1  -7   4       28.46       29.75      3.54 o 
   2  -7   4        7.35       12.68      6.39 o 
   3  -7   4      413.80      455.60     19.96 o 
   4  -7   4      787.27      856.34     23.58 o 
   5  -7   4      275.71      300.92     39.14 o 
   6  -7   4      148.08      150.11     22.92 o 
   7  -7   4       34.15       37.52     10.71 o 
 -10  -6   4       60.29       55.19      7.21 o 
  -9  -6   4        7.11       13.34      6.43 o 
  -8  -6   4       18.58       11.73      3.19 o 
  -7  -6   4       85.08       86.93     10.28 o 
  -6  -6   4       55.02       54.57      6.66 o 
  -5  -6   4      626.21      661.89     11.51 o 
  -4  -6   4      115.11      124.31     11.67 o 
  -3  -6   4      485.12      523.14      8.93 o 
  -2  -6   4       44.57       40.49      4.14 o 
  -1  -6   4      238.73      203.27      7.60 o 
   0  -6   4      585.89      604.22     21.13 o 
   1  -6   4     1829.81     1767.36     33.54 o 
   2  -6   4      539.21      558.21     14.29 o 
   3  -6   4      825.52      760.27     45.37 o 
   4  -6   4      696.10      712.98     51.21 o 
   5  -6   4     1093.44     1180.46     41.13 o 
   6  -6   4       20.77       22.35      6.97 o 
   7  -6   4        3.77        2.63      3.30 o 
 -10  -5   4       59.98       72.12      9.39 o 
  -9  -5   4      613.92      607.54     19.01 o 
  -8  -5   4      220.17      214.43     23.78 o 
  -7  -5   4       11.50       10.75      5.20 o 
  -6  -5   4      565.26      508.26     15.30 o 
  -5  -5   4      457.52      522.57     26.42 o 
  -4  -5   4        7.09        4.28      1.19 o 
  -3  -5   4        0.94        3.09      1.77 o 
  -2  -5   4      131.57       90.16      2.73 o 
  -1  -5   4      499.69      415.41      9.27 o 
   0  -5   4      430.03      362.97     11.29 o 
   1  -5   4      689.08      656.20     17.44 o 
   2  -5   4     1075.21     1067.66     24.84 o 
   3  -5   4      293.90      265.16     19.90 o 
   4  -5   4        1.74        8.16      4.60 o 
   5  -5   4      335.45      323.98     30.77 o 
   6  -5   4       12.85       15.95      6.25 o 
   7  -5   4      154.50      162.06     24.47 o 
   8  -5   4        2.17        4.37      2.53 o 
 -10  -4   4      146.21      149.17     10.14 o 
  -9  -4   4      996.81     1016.78     53.73 o 
  -8  -4   4      624.03      613.20     17.29 o 
  -7  -4   4     1067.73     1162.25     37.28 o 
  -6  -4   4       41.48       43.82      5.04 o 
  -5  -4   4       21.99       17.13      2.85 o 
  -4  -4   4      372.79      339.80     14.92 o 
  -3  -4   4      364.13      374.63      6.57 o 
  -2  -4   4        0.82       13.34      1.23 o 
  -1  -4   4      183.50      138.82     13.09 o 
   1  -4   4      792.11      822.76     10.46 o 
   2  -4   4      641.67      604.20     17.78 o 
   3  -4   4        3.37        7.23      4.06 o 
   4  -4   4      550.26      529.80     16.56 o 
   5  -4   4        1.28       11.84      5.64 o 
   6  -4   4      120.43      133.31     19.02 o 
   7  -4   4      459.49      412.09     17.87 o 
   8  -4   4      301.46      331.46     28.11 o 
 -10  -3   4       50.80       46.91      6.90 o 
  -9  -3   4      617.38      605.83     50.42 o 
  -8  -3   4      452.78      451.41     19.03 o 
  -7  -3   4       18.22       19.84      5.26 o 
  -6  -3   4       64.19       70.70      8.60 o 
  -5  -3   4       28.57       38.34      5.99 o 
  -4  -3   4      323.56      332.97      8.62 o 
  -3  -3   4     1721.41     1465.77     11.19 o 
  -2  -3   4     2947.76     2879.81     25.97 o 
  -1  -3   4     2182.06     2266.86     28.76 o 
   0  -3   4      230.84      216.14      5.73 o 
   1  -3   4     1338.95     1366.74     21.72 o 
   2  -3   4      452.04      469.70     12.70 o 
   3  -3   4     1866.34     1989.20     50.16 o 
   4  -3   4       99.84      112.90     16.92 o 
   5  -3   4        0.41        8.94      2.77 o 
   6  -3   4      605.84      624.22     39.67 o 
   7  -3   4      408.96      408.75     30.46 o 
   8  -3   4      435.19      404.64     40.21 o 
   9  -3   4      557.71      546.17     27.16 o 
 -10  -2   4       35.61       38.23      8.53 o 
  -9  -2   4      185.87      142.75     25.70 o 
  -8  -2   4       91.31       74.32     15.84 o 
  -7  -2   4       27.15       24.40      4.87 o 
  -6  -2   4       10.16        5.42      1.98 o 
  -5  -2   4       49.96       43.85      7.08 o 
  -4  -2   4      103.75      107.08     17.19 o 
  -3  -2   4     1552.51     1631.04     21.83 o 
  -2  -2   4     8669.74     9340.92    320.09 o 
  -1  -2   4     2235.17     2011.22     23.92 o 
   0  -2   4      221.51      197.19      6.49 o 
   1  -2   4     1127.89     1173.68     17.38 o 
   2  -2   4      412.87      426.77      9.93 o 
   3  -2   4     2017.73     2072.38     26.18 o 
   4  -2   4      769.97      775.80     22.35 o 
   5  -2   4     2453.12     2417.43     49.21 o 
   6  -2   4      172.61      149.80     15.85 o 
   7  -2   4        1.00        3.21      2.30 o 
   8  -2   4      105.64       94.96     12.20 o 
   9  -2   4      325.22      298.54     44.77 o 
 -10  -1   4       16.75       16.33      4.97 o 
  -9  -1   4       47.60       59.34     10.52 o 
  -8  -1   4        5.15       16.47      6.31 o 
  -7  -1   4       90.72      116.64     12.26 o 
  -6  -1   4      194.52      198.26     24.81 o 
  -5  -1   4       33.90       33.00      5.06 o 
  -4  -1   4        8.22       14.58      2.75 o 
  -3  -1   4      465.55      478.46      9.59 o 
  -2  -1   4      267.24      280.87      7.29 o 
   0  -1   4      806.35      759.51      5.02 o 
   1  -1   4       10.76       10.28      1.71 o 
   2  -1   4     1293.42     1429.25     17.77 o 
   3  -1   4      126.39      165.60     17.53 o 
   4  -1   4      102.01       55.95     12.96 o 
   5  -1   4     3250.65     3312.50     57.83 o 
   6  -1   4      633.39      651.42     39.83 o 
   7  -1   4      438.20      488.26     36.21 o 
   8  -1   4      101.25      102.73      9.14 o 
   9  -1   4       34.51       34.33      4.36 o 
 -10   0   4      207.70      207.55     21.41 o 
  -9   0   4       14.39       16.67      5.59 o 
  -8   0   4        2.69        2.50      3.13 o 
  -7   0   4       23.77       12.92      6.75 o 
  -6   0   4      318.42      326.08     16.06 o 
  -5   0   4     1812.64     1742.36     45.85 o 
  -4   0   4     2712.49     2653.41     31.83 o 
  -3   0   4     1034.18     1048.03     15.55 o 
  -2   0   4      442.51      423.13     16.20 o 
  -1   0   4      206.59      187.08      4.05 o 
   0   0   4       47.68       37.28      1.40 o 
   1   0   4     1098.09     1031.63     11.51 o 
   2   0   4       13.94       22.54      2.43 o 
   3   0   4      514.67      693.30     13.03 o 
   4   0   4        3.49        7.50      3.91 o 
   5   0   4     1281.09     1232.68     23.90 o 
   6   0   4       13.96       12.40      6.22 o 
   7   0   4     1448.80     1361.98     41.27 o 
   8   0   4       26.87       19.34      4.65 o 
   9   0   4        6.01        7.76      2.74 o 
  10   0   4       20.76        8.13      5.78 o 
  -9   1   4       94.00       96.30     11.80 o 
  -8   1   4       17.44       16.83      4.76 o 
  -7   1   4       38.89       44.27      9.56 o 
  -6   1   4      258.43      274.87     26.21 o 
  -5   1   4      770.50      699.73     17.07 o 
  -4   1   4     2928.90     2880.06     71.17 o 
  -3   1   4     4220.13     4003.81     44.68 o 
  -2   1   4     4809.95     4609.54     44.29 o 
  -1   1   4      177.36      158.86      3.75 o 
   0   1   4        5.80        4.10      0.84 o 
   1   1   4        2.67        0.40      1.09 o 
   2   1   4     5265.78     5641.27     51.58 o 
   4   1   4      271.08      242.60     12.36 o 
   5   1   4      845.13      926.95     19.19 o 
   6   1   4      152.32      137.91      9.50 o 
   7   1   4      322.46      306.29     14.92 o 
   8   1   4        4.56        8.88      4.97 o 
   9   1   4       23.44       19.83      4.07 o 
  10   1   4       58.22       41.67      6.83 o 
  -9   2   4       22.56       19.38      4.62 o 
  -8   2   4      103.07       99.86     10.60 o 
  -7   2   4       72.36       68.88     10.60 o 
  -6   2   4       28.41       23.86      5.75 o 
  -5   2   4        0.62        6.14      2.66 o 
  -4   2   4      122.68      106.62     13.30 o 
  -3   2   4      421.19      463.61     10.33 o 
  -2   2   4      980.30     1023.82     10.60 o 
  -1   2   4      436.16      452.91      5.37 o 
   0   2   4      354.35      363.46      8.86 o 
   1   2   4      675.96      673.59      9.91 o 
   2   2   4     3831.88     3772.92     36.51 o 
   3   2   4     4740.29     5052.72     48.78 o 
   4   2   4     1306.12     1167.44     20.29 o 
   5   2   4     1090.51     1019.30     28.50 o 
   6   2   4      526.07      418.10     21.26 o 
   7   2   4       99.09       90.33      7.54 o 
   8   2   4      494.55      424.76     17.53 o 
   9   2   4      215.34      179.14     15.38 o 
  10   2   4      168.53      121.79     20.26 o 
  -9   3   4       76.39       80.86      9.94 o 
  -8   3   4      321.60      335.98     26.40 o 
  -7   3   4      947.63     1007.14     45.14 o 
  -6   3   4      374.00      425.34     20.85 o 
  -5   3   4        3.94        4.81      2.80 o 
  -4   3   4        6.04        4.11      1.77 o 
  -3   3   4       78.50       84.37      8.80 o 
  -2   3   4      295.83      241.89     12.45 o 
  -1   3   4       34.98       46.67      5.93 o 
   0   3   4      365.75      367.40     13.44 o 
   1   3   4       27.65       43.23      6.46 o 
   2   3   4        3.65        7.57      2.63 o 
   3   3   4     4761.05     5349.46     52.47 o 
   4   3   4       11.09        5.94      3.82 o 
   5   3   4      571.59      626.00     22.07 o 
   6   3   4      103.15      103.32      8.90 o 
   7   3   4      226.94      227.20     14.05 o 
   8   3   4      739.01      711.79     28.91 o 
   9   3   4     1435.25     1376.79     48.98 o 
  10   3   4     1286.29     1219.87     61.57 o 
  -8   4   4      479.41      519.30     41.25 o 
  -7   4   4      913.40      901.68     34.43 o 
  -6   4   4      805.30      954.97     35.47 o 
  -5   4   4      293.65      296.17     41.54 o 
  -4   4   4      229.40      180.83     21.04 o 
  -3   4   4      733.16      865.71     31.65 o 
  -1   4   4     2771.85     2924.64     43.65 o 
   0   4   4      649.35      606.48     10.48 o 
   1   4   4      703.97      614.50     10.08 o 
   2   4   4      195.61      238.61     18.71 o 
   3   4   4       45.23       61.36      8.03 o 
   4   4   4        0.55       10.12      2.54 o 
   5   4   4      130.80      140.35     20.55 o 
   6   4   4      222.74      217.63     16.53 o 
   7   4   4      630.35      579.65     26.97 o 
   8   4   4        5.68        8.96      3.19 o 
   9   4   4      243.16      270.95     34.27 o 
  10   4   4      690.35      697.70     39.89 o 
  11   4   4      575.25      595.01     62.74 o 
  -8   5   4        0.34       16.96      6.47 o 
  -7   5   4        6.54        4.83      2.30 o 
  -6   5   4       19.09       24.88      7.63 o 
  -5   5   4       53.60       42.77      7.87 o 
  -4   5   4       33.80       33.09      6.39 o 
  -3   5   4      270.46      240.91     12.42 o 
  -2   5   4      121.42      112.97     12.82 o 
  -1   5   4     2188.70     2257.80     21.89 o 
   0   5   4     3406.53     3366.25     37.63 o 
   1   5   4     1895.04     1686.26     13.17 o 
   2   5   4     1697.49     1506.34     24.12 o 
   3   5   4     1141.54     1355.47     23.13 o 
   4   5   4     1737.80     1903.56     27.02 o 
   5   5   4       13.00        8.62      6.78 o 
   6   5   4        9.43        8.62      2.63 o 
   7   5   4      320.99      284.71     15.55 o 
   8   5   4      286.18      278.26     68.34 o 
   9   5   4       17.11       26.29      8.69 o 
  10   5   4        9.62        1.46      4.53 o 
  11   5   4        6.97        8.64      5.81 o 
  -7   6   4       57.22       47.65      7.39 o 
  -6   6   4      386.66      368.03     39.10 o 
  -5   6   4      301.76      352.87     16.65 o 
  -4   6   4       59.36       49.55     11.12 o 
  -3   6   4       62.08       55.01      8.41 o 
  -2   6   4      176.55      182.17     13.00 o 
  -1   6   4      361.06      329.64     10.42 o 
   0   6   4      222.91      270.97     16.27 o 
   1   6   4      680.67      502.84      6.50 o 
   2   6   4     1616.15     1771.03     25.65 o 
   3   6   4     1773.58     1968.45     31.66 o 
   4   6   4        3.59        7.05      4.42 o 
   5   6   4       27.43       14.54      2.25 o 
   6   6   4      256.64      301.13     31.13 o 
   7   6   4     2501.92     2628.51    108.16 o 
   8   6   4     2574.66     2576.22    599.23 o 
   9   6   4      364.34      353.67     16.43 o 
  10   6   4        5.36        9.11      4.88 o 
  11   6   4       70.62       52.29     10.30 o 
  -7   7   4       60.47       61.30     14.94 o 
  -6   7   4       22.47       25.17      4.95 o 
  -5   7   4       76.60       70.62     13.44 o 
  -4   7   4        3.55        1.45      2.63 o 
  -3   7   4     1306.14     1507.72     61.22 o 
  -2   7   4      800.19      828.77     10.70 o 
  -1   7   4      240.79      285.31      9.70 o 
   0   7   4        0.54        4.61      1.66 o 
   1   7   4      804.34      682.68     25.23 o 
   2   7   4      270.12      256.04     14.69 o 
   3   7   4      199.88      130.93      8.80 o 
   4   7   4      460.15      596.06     25.15 o 
   6   7   4      196.80      263.45     31.76 o 
   7   7   4      227.14      250.85     31.98 o 
   8   7   4      819.33      784.19     37.17 o 
   9   7   4      774.11      753.95     29.93 o 
  10   7   4       94.20       82.71     12.03 o 
  11   7   4        7.56       15.42      5.91 o 
  -6   8   4      105.10       70.57     17.85 o 
  -5   8   4      146.63      110.66     18.83 o 
  -4   8   4       19.34        8.58      4.16 o 
  -3   8   4      480.71      513.01     13.21 o 
  -2   8   4      710.45      761.72     19.60 o 
  -1   8   4      380.43      412.61     11.55 o 
   0   8   4        1.26        5.23      0.70 o 
   1   8   4      400.34      395.42     21.49 o 
   2   8   4      188.88      191.85     13.14 o 
   3   8   4       97.60      144.77     19.74 o 
   4   8   4       23.68       43.86      5.05 o 
   5   8   4      630.87      669.92     20.46 o 
   6   8   4      110.53      139.55     28.00 o 
   7   8   4        1.72        9.16      4.05 o 
   8   8   4       57.79       58.80      8.29 o 
   9   8   4      128.49      121.83     15.96 o 
  10   8   4      108.77       86.22     16.28 o 
  -6   9   4       95.53       58.84     12.79 o 
  -5   9   4      114.89      100.49      9.89 o 
  -4   9   4      274.75      274.64     10.57 o 
  -3   9   4      412.25      462.44     35.00 o 
  -2   9   4       65.42       63.92     10.30 o 
  -1   9   4      136.42      124.14     14.33 o 
   0   9   4      214.06      214.81      9.77 o 
   1   9   4       38.34       19.88      5.39 o 
   2   9   4      505.20      482.13     22.25 o 
   3   9   4      284.37      297.88     28.25 o 
   4   9   4       99.56      125.97     19.79 o 
   5   9   4      145.31      195.67     19.06 o 
   6   9   4      154.42      156.21     23.86 o 
   7   9   4       72.47       75.17     11.49 o 
   8   9   4       10.90        6.99      3.01 o 
   9   9   4       75.13       66.90     13.43 o 
  10   9   4        6.53        8.62      3.35 o 
  -5  10   4      112.53       55.79     23.17 o 
  -4  10   4       16.41       10.61      1.85 o 
  -3  10   4      101.43       67.91     21.71 o 
  -2  10   4        0.13        1.30      1.17 o 
  -1  10   4       19.48       17.91      2.67 o 
   0  10   4      132.13      110.07      5.17 o 
   1  10   4       83.28       68.12      7.94 o 
   2  10   4      223.83      257.00     20.65 o 
   3  10   4      472.98      466.75     19.00 o 
   4  10   4      327.21      319.49     20.40 o 
   5  10   4      275.96      231.37     19.09 o 
   6  10   4      216.75      321.50     35.77 o 
   7  10   4      164.52      190.32     26.64 o 
   8  10   4        0.59        4.73      2.68 o 
   9  10   4       21.93       23.01      6.07 o 
  10  10   4        9.66       16.85      5.99 o 
  -2  11   4        0.66        2.14      1.03 o 
  -1  11   4       88.37       66.32      8.61 o 
   0  11   4       25.47       17.26      6.68 o 
   1  11   4        0.40        4.78      3.15 o 
   2  11   4      336.37      320.91     43.03 o 
   3  11   4      526.33      477.84     29.48 o 
   4  11   4        6.91        4.49      1.07 o 
   5  11   4       56.54       51.99      6.38 o 
   6  11   4       86.29      108.06     14.50 o 
   7  11   4       81.92      109.43     13.72 o 
   8  11   4      321.02      392.88     49.69 o 
   9  11   4      376.01      355.41     47.43 o 
  10  11   4       60.77       71.34      9.46 o 
  -2  12   4      105.45      118.49     15.71 o 
  -1  12   4        0.31        2.72      1.09 o 
   0  12   4       20.98       12.78      4.33 o 
   1  12   4        3.59        4.27      2.27 o 
   2  12   4      315.92      342.15     21.25 o 
   3  12   4      134.35      122.80     14.64 o 
   4  12   4       32.19       32.27      5.95 o 
   5  12   4       76.89       54.39     10.84 o 
   6  12   4      174.94      185.96     22.31 o 
   7  12   4        0.82       10.77      5.78 o 
   8  12   4       33.39       29.50      6.66 o 
   9  12   4      204.50      302.40     26.99 o 
  -2  13   4       77.28       87.13      8.46 o 
  -1  13   4      115.75      122.74     11.18 o 
   0  13   4      259.87      294.55     24.88 o 
   1  13   4       17.58       21.88      3.07 o 
   2  13   4        3.82        2.24      3.15 o 
   3  13   4       71.97       63.98     11.45 o 
   4  13   4       15.48       12.15      2.55 o 
   5  13   4        6.11        6.20      3.63 o 
   6  13   4        0.77       19.25      6.40 o 
   7  13   4        3.86        7.64      2.12 o 
   8  13   4        3.81        8.94      4.55 o 
   9  13   4       13.62        9.47      3.40 o 
   0  14   4       93.96       95.38     10.25 o 
   1  14   4       25.89       18.66      6.56 o 
   2  14   4       18.72        6.27      1.83 o 
   3  14   4        5.09        5.73      1.96 o 
   4  14   4        5.25        4.59      1.42 o 
   5  14   4      141.61      125.66     18.96 o 
   6  14   4      322.35      299.10     27.70 o 
   7  14   4      273.68      276.20     14.95 o 
   8  14   4       53.25       46.47      9.75 o 
   2  15   4       10.22       17.99      4.10 o 
   3  15   4        1.37        0.89      1.69 o 
   4  15   4       15.15       11.05      2.30 o 
   5  15   4       11.75       11.07      4.28 o 
   6  15   4       58.87       58.01     11.77 o 
  -4 -14   5      146.19      117.23     20.14 o 
  -3 -14   5       73.31       72.77      8.86 o 
  -2 -14   5        3.16        6.89      3.27 o 
  -4 -13   5        3.44        9.25      3.66 o 
  -3 -13   5        4.46        8.46      4.35 o 
  -2 -13   5        9.05       15.93      5.48 o 
  -1 -13   5        2.27        0.68      2.20 o 
   0 -13   5        6.34       10.69      4.10 o 
  -8 -12   5      210.46      172.72     25.77 o 
  -7 -12   5      119.33       78.60     18.28 o 
  -6 -12   5      308.17      277.76     14.47 o 
  -5 -12   5        0.21       -0.07      0.84 o 
  -4 -12   5       57.42       43.24     12.86 o 
  -3 -12   5       21.21       19.05      8.01 o 
  -2 -12   5        9.04        4.40      2.28 o 
  -1 -12   5       24.11       35.38      8.39 o 
   0 -12   5       75.69       85.64     12.41 o 
   1 -12   5       12.71       15.14      5.43 o 
   2 -12   5        1.46        4.13      2.43 o 
  -8 -11   5       11.81       11.43      2.41 o 
  -7 -11   5       96.48       88.58     10.70 o 
  -6 -11   5      220.42      202.81     13.83 o 
  -5 -11   5      219.35      168.45     11.80 o 
  -4 -11   5       67.71       52.46     12.23 o 
  -3 -11   5       25.73       20.83      9.76 o 
  -2 -11   5       18.99       33.71      8.20 o 
  -1 -11   5      273.68      288.17     19.10 o 
   0 -11   5      297.73      341.37     22.61 o 
   1 -11   5       79.10       82.23      9.86 o 
   2 -11   5       37.00       37.34      8.73 o 
   3 -11   5       55.99       55.51      8.11 o 
  -9 -10   5       83.02       65.87      8.64 o 
  -8 -10   5       29.07       20.99      2.78 o 
  -7 -10   5       74.32       60.98      8.97 o 
  -6 -10   5       21.23       13.82      3.16 o 
  -5 -10   5       24.54       17.96      3.81 o 
  -4 -10   5       47.53       51.17      7.35 o 
  -3 -10   5      110.29      105.09      7.58 o 
  -2 -10   5      129.76      137.54     10.81 o 
  -1 -10   5       58.78       63.22      9.80 o 
   0 -10   5       49.10       67.30     10.65 o 
   1 -10   5      317.17      336.00     15.90 o 
   2 -10   5       63.84       64.85     15.00 o 
   3 -10   5       12.16       12.38      2.65 o 
   4 -10   5       30.22       24.57      5.71 o 
  -9  -9   5      103.96       84.68     11.26 o 
  -8  -9   5       17.59        6.11      3.19 o 
  -7  -9   5       75.66       77.87      6.11 o 
  -6  -9   5       64.84       79.52      9.08 o 
  -5  -9   5       33.79       21.59      4.51 o 
  -4  -9   5       32.25       27.64      3.34 o 
  -3  -9   5      344.46      324.15     17.91 o 
  -2  -9   5       62.92       50.71      9.30 o 
  -1  -9   5       58.70       54.05     11.36 o 
   0  -9   5      120.13      112.04     13.90 o 
   1  -9   5        4.38        2.94      1.65 o 
   2  -9   5      281.79      332.85     40.18 o 
   3  -9   5       15.60       29.00      4.25 o 
   4  -9   5      190.25      201.72     17.47 o 
   5  -9   5        1.89        7.23      3.08 o 
 -10  -8   5       94.04       87.51     11.10 o 
  -9  -8   5      135.70      144.26     16.03 o 
  -8  -8   5       69.46       59.39      7.10 o 
  -7  -8   5       63.54       59.77      8.07 o 
  -6  -8   5      106.81      108.44     12.89 o 
  -5  -8   5      239.22      229.39     13.70 o 
  -4  -8   5      142.03      126.20      8.27 o 
  -3  -8   5      654.42      652.87     13.88 o 
  -2  -8   5      975.54      940.35     47.61 o 
  -1  -8   5       90.15      113.57     11.09 o 
   0  -8   5      122.20      109.29     12.93 o 
   1  -8   5       10.36        6.81      1.28 o 
   2  -8   5       16.20       17.10      3.07 o 
   3  -8   5       49.25       50.77      5.18 o 
   4  -8   5      611.85      632.76     22.68 o 
   5  -8   5        3.45        2.39      3.50 o 
   6  -8   5       36.92       26.96      4.31 o 
 -10  -7   5        0.50        6.04      2.01 o 
  -9  -7   5       14.32        9.85      3.24 o 
  -8  -7   5       54.12       57.41      6.10 o 
  -7  -7   5      267.31      293.24     16.12 o 
  -6  -7   5      540.23      551.75     20.70 o 
  -5  -7   5      362.12      371.46     11.86 o 
  -4  -7   5      255.90      253.99      6.58 o 
  -3  -7   5      393.81      355.42     10.64 o 
  -2  -7   5      244.38      256.14     10.31 o 
  -1  -7   5      290.95      305.26     11.45 o 
   0  -7   5       14.71       25.54      4.08 o 
   1  -7   5      245.50      261.07     11.84 o 
   2  -7   5        1.45       10.29      2.63 o 
   3  -7   5       15.25       22.86      4.00 o 
   4  -7   5      847.16      887.99     29.35 o 
   5  -7   5        3.26       10.05      3.25 o 
   6  -7   5        1.93       10.02      3.45 o 
 -10  -6   5        6.22        6.45      5.03 o 
  -9  -6   5      218.87      223.49     11.65 o 
  -8  -6   5       51.39       54.27      7.23 o 
  -7  -6   5        5.55        7.77      2.59 o 
  -6  -6   5      221.31      219.38     12.25 o 
  -5  -6   5      966.99     1020.58     25.73 o 
  -4  -6   5      144.75      127.89      6.94 o 
  -3  -6   5       37.02       35.90      2.77 o 
  -2  -6   5        4.48       12.81      2.58 o 
  -1  -6   5        1.68        0.37      0.44 o 
   0  -6   5     1055.83     1080.64     29.96 o 
   1  -6   5      507.95      512.38     40.85 o 
   2  -6   5      792.55      850.96     28.69 o 
   3  -6   5      188.70      179.92     16.53 o 
   4  -6   5     1070.11     1026.27     36.49 o 
   5  -6   5       64.55       69.93      9.68 o 
   6  -6   5      153.98      152.59     20.79 o 
   7  -6   5        2.12       13.56      4.21 o 
 -10  -5   5      182.90      159.85     16.54 o 
  -9  -5   5      226.28      217.00     10.54 o 
  -8  -5   5        7.13        6.05      3.40 o 
  -7  -5   5       39.58       30.73     10.63 o 
  -6  -5   5      525.01      515.95     16.46 o 
  -5  -5   5      506.49      523.26     27.27 o 
  -4  -5   5      157.62      165.58     12.07 o 
  -3  -5   5       52.88       84.07      5.91 o 
  -2  -5   5      116.76      116.25      4.67 o 
  -1  -5   5       56.71       62.27     10.56 o 
   0  -5   5        5.23        7.33      3.75 o 
   1  -5   5     2008.75     2081.70     52.82 o 
   2  -5   5     3752.71     3901.39    153.01 o 
   3  -5   5      468.25      461.27     20.57 o 
   4  -5   5      603.74      645.73     50.14 o 
   5  -5   5       23.91       14.79      5.75 o 
   6  -5   5      169.93      185.11     24.57 o 
   7  -5   5      373.29      390.93     32.22 o 
   8  -5   5      180.53      152.81     25.48 o 
 -10  -4   5      349.17      377.46     22.33 o 
  -9  -4   5      873.57      876.32     16.46 o 
  -8  -4   5     1408.31     1588.73     49.60 o 
  -7  -4   5      738.77      767.58     20.74 o 
  -6  -4   5      167.16      199.95     16.29 o 
  -5  -4   5      190.54      157.81     14.43 o 
  -4  -4   5      197.51      225.35     10.16 o 
  -3  -4   5      130.91       97.11      3.97 o 
  -2  -4   5       59.12       24.83      3.89 o 
  -1  -4   5      244.91      241.63     13.06 o 
   0  -4   5      106.47      100.55      3.77 o 
   1  -4   5       47.24       93.61     14.87 o 
   2  -4   5     1291.71     1265.07     40.07 o 
   3  -4   5       36.99       29.51      5.66 o 
   4  -4   5       77.52      105.09     20.12 o 
   5  -4   5      934.09      962.70     41.14 o 
   6  -4   5      286.96      282.57     27.34 o 
   7  -4   5      109.48      121.06     12.72 o 
   8  -4   5      124.33      108.43     14.45 o 
 -10  -3   5       10.48       13.83      3.64 o 
  -9  -3   5      175.12      172.24     19.65 o 
  -8  -3   5      838.38     1011.71     31.33 o 
  -7  -3   5      558.36      563.88     22.87 o 
  -6  -3   5        1.16       -0.40      2.95 o 
  -5  -3   5        0.83        1.37      2.21 o 
  -4  -3   5      156.23      127.88     13.22 o 
  -3  -3   5      120.69       62.39      5.70 o 
  -1  -3   5     2344.40     2438.97     32.27 o 
   0  -3   5      797.99      721.60     13.54 o 
   1  -3   5      372.51      352.74      9.67 o 
   3  -3   5      217.39      244.29     21.20 o 
   4  -3   5      236.34      263.26     24.26 o 
   5  -3   5     1055.22     1003.30     42.55 o 
   6  -3   5      611.04      681.11     51.02 o 
   7  -3   5       46.42       51.83      8.30 o 
   8  -3   5      285.15      307.76     25.97 o 
   9  -3   5      307.17      285.50     20.56 o 
 -10  -2   5        4.70       11.63      4.05 o 
  -9  -2   5        8.47       16.04      4.20 o 
  -8  -2   5      101.98      105.40      8.64 o 
  -7  -2   5       81.72       88.13      9.98 o 
  -6  -2   5       18.77       42.44      8.22 o 
  -5  -2   5      532.38      500.93     22.74 o 
  -4  -2   5      604.63      632.44     21.41 o 
  -3  -2   5     1392.48     1528.33     25.59 o 
  -2  -2   5     2627.07     2638.73     30.95 o 
  -1  -2   5     4297.36     4047.70     44.10 o 
   0  -2   5     4853.11     4566.16     44.70 o 
   1  -2   5     3013.21     3093.19     39.87 o 
   2  -2   5     2978.52     3494.38     38.24 o 
   3  -2   5      189.49      171.15     11.20 o 
   4  -2   5     1286.44     1299.57     36.72 o 
   5  -2   5      340.13      359.78     15.19 o 
   6  -2   5       37.09       43.66     10.12 o 
   7  -2   5      255.42      233.63     22.84 o 
   8  -2   5      104.68       87.05     10.62 o 
   9  -2   5      407.07      361.43     12.82 o 
 -10  -1   5      727.78      736.89    117.93 o 
  -9  -1   5      136.94      130.82     19.45 o 
  -8  -1   5        2.25        8.93      6.22 o 
  -7  -1   5       42.88       43.21      9.11 o 
  -6  -1   5        2.01       11.33      4.12 o 
  -5  -1   5       16.16       16.28      3.30 o 
  -4  -1   5        4.96        6.43      2.61 o 
  -3  -1   5      954.40      980.78     15.44 o 
  -2  -1   5      334.85      327.97      8.98 o 
  -1  -1   5     1395.74     1450.12     16.48 o 
   0  -1   5      119.58       82.51      2.55 o 
   1  -1   5       22.63       24.01      2.20 o 
   2  -1   5      337.48      328.63      7.42 o 
   3  -1   5     1528.62     1761.59     22.83 o 
   4  -1   5      123.47      133.30     12.05 o 
   5  -1   5     1026.78      931.44     17.11 o 
   6  -1   5     1502.84     1455.38     44.20 o 
   7  -1   5     1534.15     1455.54     39.03 o 
   8  -1   5      549.37      533.86     41.40 o 
   9  -1   5      112.79      101.30     20.63 o 
  -9   0   5      274.23      274.36     31.43 o 
  -8   0   5       16.14        8.36      4.82 o 
  -7   0   5      100.46       80.62     14.05 o 
  -6   0   5       48.01       49.22      9.09 o 
  -5   0   5     1234.04     1169.21     25.49 o 
  -4   0   5     2009.66     2047.32     52.24 o 
  -3   0   5     1180.07     1235.11     18.29 o 
  -2   0   5      191.06      168.49      5.21 o 
  -1   0   5       12.04        7.98      0.70 o 
   0   0   5       71.56       81.95      2.64 o 
   1   0   5       13.64        7.12      1.32 o 
   2   0   5       45.82       44.84      4.36 o 
   3   0   5      180.04      146.84      8.27 o 
   4   0   5       22.06       24.47      4.03 o 
   5   0   5      531.11      565.01     29.54 o 
   6   0   5     1032.51     1036.44     27.19 o 
   7   0   5     2242.68     2133.37     72.86 o 
   8   0   5      451.38      444.99     15.65 o 
   9   0   5       30.79       27.74      8.28 o 
  10   0   5        0.44        4.01      2.80 o 
  -9   1   5       50.50       59.33     10.76 o 
  -8   1   5       78.25       73.10     11.56 o 
  -7   1   5        2.68        3.55      3.93 o 
  -6   1   5       29.04       34.63      6.85 o 
  -5   1   5      191.15      152.02     25.66 o 
  -4   1   5     4458.76     4696.05     41.81 o 
  -3   1   5     6920.97     7245.16     72.55 o 
  -2   1   5     2380.83     2296.58     26.35 o 
  -1   1   5      508.41      450.81      9.29 o 
   0   1   5      114.30      105.71      6.19 o 
   1   1   5       33.60       53.15      7.58 o 
   2   1   5     4017.20     4444.23     43.89 o 
   3   1   5      536.14      484.88     10.74 o 
   4   1   5       17.10       13.34      3.47 o 
   5   1   5       77.31      103.19     13.66 o 
   6   1   5      214.06      196.18     11.95 o 
   7   1   5      163.67      173.91     19.25 o 
   8   1   5      316.08      285.94     16.46 o 
   9   1   5        2.43       16.66      7.27 o 
  10   1   5      192.40      189.85     23.04 o 
  -9   2   5        1.41       -0.90      3.96 o 
  -8   2   5       40.78       48.61      9.74 o 
  -7   2   5       12.05        9.18      3.94 o 
  -6   2   5        7.70       11.40      5.52 o 
  -5   2   5       79.44       62.75     11.84 o 
  -4   2   5      564.45      528.24     22.06 o 
  -3   2   5     1276.13     1240.85     20.33 o 
  -2   2   5     2347.51     2654.45     52.08 o 
  -1   2   5      341.08      329.37      8.30 o 
   0   2   5      651.23      686.35      6.74 o 
   1   2   5      123.94      127.75      5.76 o 
   2   2   5     2258.60     2344.40     25.19 o 
   3   2   5      736.02      614.02     12.75 o 
   4   2   5     3997.12     4118.54     45.30 o 
   5   2   5      554.50      519.16     19.19 o 
   6   2   5       67.07       56.62      5.87 o 
   7   2   5       16.49       13.45      5.09 o 
   8   2   5      115.97      127.52     18.45 o 
   9   2   5       30.75       36.00      8.83 o 
  10   2   5       11.45       15.28      7.38 o 
  -9   3   5       58.72       43.90      9.17 o 
  -8   3   5       52.25       45.43      7.16 o 
  -7   3   5      344.99      426.70     45.22 o 
  -6   3   5      252.95      283.61     67.22 o 
  -5   3   5       28.65       32.96      5.99 o 
  -4   3   5       28.55       35.87      5.39 o 
  -3   3   5       23.02       41.51      4.80 o 
  -2   3   5        2.13        3.51      0.85 o 
  -1   3   5      949.66      946.55      7.93 o 
   0   3   5      265.35      314.85      8.02 o 
   1   3   5       55.03       81.96      9.01 o 
   2   3   5     2493.15     2957.70     31.15 o 
   3   3   5     3069.22     3256.83     36.10 o 
   4   3   5     2788.54     2738.64     35.38 o 
   5   3   5     1108.64     1132.82     33.32 o 
   6   3   5      680.46      704.10     21.07 o 
   7   3   5      340.93      393.84     45.61 o 
   8   3   5        8.96       14.76      4.92 o 
   9   3   5      229.35      192.90     13.07 o 
  10   3   5      600.58      573.39     26.47 o 
  -8   4   5      139.28      141.88     21.02 o 
  -7   4   5      319.74      355.53     29.63 o 
  -6   4   5      871.71      937.07     34.41 o 
  -5   4   5      233.76      220.78     16.72 o 
  -4   4   5       98.43      104.23     12.78 o 
  -3   4   5      100.52       97.81     15.48 o 
  -2   4   5       39.83       38.75      4.76 o 
  -1   4   5       44.07       43.36      5.22 o 
   0   4   5      155.76      129.20     16.00 o 
   1   4   5      290.43      225.94      9.68 o 
   2   4   5       15.46        5.25      1.98 o 
   3   4   5       75.23       81.37     12.08 o 
   4   4   5        1.01        6.32      3.01 o 
   5   4   5      224.58      238.70     22.01 o 
   6   4   5        4.27        9.88      4.56 o 
   7   4   5       38.24       33.73      7.35 o 
   8   4   5       23.53       35.82     10.84 o 
   9   4   5       50.32       65.32     10.37 o 
  10   4   5      323.34      350.23     42.17 o 
  -8   5   5       47.49       36.85      6.90 o 
  -7   5   5        1.51        9.35      4.52 o 
  -6   5   5      223.66      201.16     33.24 o 
  -5   5   5      160.53      156.08     28.93 o 
  -4   5   5      595.63      625.80     24.96 o 
  -3   5   5       51.53       34.89      4.17 o 
  -2   5   5      266.22      275.76     13.71 o 
  -1   5   5      586.32      570.06      7.92 o 
   0   5   5      384.29      327.54     13.73 o 
   1   5   5     2291.30     2051.36     43.56 o 
   2   5   5     1397.16     1398.98     26.03 o 
   3   5   5     1252.84     1488.51     22.39 o 
   4   5   5      268.32      278.95     16.28 o 
   5   5   5      218.88      258.27     28.82 o 
   6   5   5        0.71       -1.95      4.55 o 
   7   5   5      166.51      193.43     28.61 o 
   8   5   5      235.94      257.48     26.60 o 
   9   5   5        0.81       16.72      5.18 o 
  10   5   5       24.20       14.71      5.06 o 
  -7   6   5       17.33       14.13      5.46 o 
  -6   6   5      175.64      163.11     26.31 o 
  -5   6   5       11.46       18.28      6.42 o 
  -4   6   5      588.14      589.48     26.64 o 
  -3   6   5     1181.76     1305.76     33.06 o 
  -2   6   5      145.17      146.45     10.26 o 
  -1   6   5      344.87      323.11     19.36 o 
   0   6   5      134.24      133.76      9.10 o 
   1   6   5     3539.13     3364.12     24.38 o 
   2   6   5     4197.65     4282.82     45.96 o 
   3   6   5     2321.82     2530.12     62.88 o 
   4   6   5       22.88       43.36      6.44 o 
   5   6   5        2.14        6.91      2.77 o 
   6   6   5      389.12      413.45     19.60 o 
   7   6   5     1129.52     1111.72     48.48 o 
   8   6   5      992.84      986.97     36.42 o 
   9   6   5      403.24      413.95     46.04 o 
  10   6   5       20.25       17.36      5.06 o 
  -7   7   5       24.94       20.04      7.67 o 
  -6   7   5       28.96       23.38      5.06 o 
  -5   7   5      448.50      518.72     23.88 o 
  -4   7   5       33.03       20.12      6.26 o 
  -3   7   5      347.02      375.69     17.39 o 
  -2   7   5      359.09      338.49     16.28 o 
  -1   7   5      411.67      371.55     12.27 o 
   0   7   5      140.28      172.08      8.07 o 
   1   7   5        9.93        8.41      2.82 o 
   2   7   5       51.35       51.90      7.90 o 
   3   7   5      316.07      282.21     20.29 o 
   4   7   5      398.86      769.01     24.05 o 
   5   7   5       15.11       27.39      4.59 o 
   6   7   5       61.71       34.53      5.68 o 
   7   7   5      195.64      244.51     36.32 o 
   8   7   5     1017.03     1034.96     41.22 o 
   9   7   5      782.03      801.24     32.19 o 
  10   7   5      192.31      219.23     31.49 o 
  -6   8   5      118.60       84.37     21.29 o 
  -5   8   5        1.03       -1.54      2.56 o 
  -4   8   5       10.70        5.99      4.47 o 
  -3   8   5      390.81      401.00      9.33 o 
  -2   8   5      178.97      182.68     16.46 o 
  -1   8   5      860.00      913.34     38.36 o 
   0   8   5        0.61        4.63      2.02 o 
   1   8   5      326.74      292.05     23.97 o 
   2   8   5      486.38      466.76     21.52 o 
   3   8   5      475.65      418.99     20.48 o 
   4   8   5       16.42       29.54      4.67 o 
   5   8   5      151.04      205.71     20.00 o 
   6   8   5      213.60      239.06     27.25 o 
   7   8   5       22.04       20.42      6.67 o 
   8   8   5      192.40      213.76     32.57 o 
   9   8   5      153.62      159.25     23.18 o 
  10   8   5      183.42      178.86     30.49 o 
  -5   9   5      158.63       88.45     26.14 o 
  -3   9   5      389.91      415.53     37.54 o 
  -2   9   5      142.61      133.84     12.65 o 
  -1   9   5      863.98      915.49     48.29 o 
   0   9   5       73.25       74.98     19.35 o 
   1   9   5      599.04      600.76     26.51 o 
   2   9   5       83.61       66.27      8.59 o 
   3   9   5       61.81       60.43     13.01 o 
   4   9   5      224.35      238.40     17.31 o 
   5   9   5      885.65      937.20     41.02 o 
   6   9   5      736.53      805.84     41.96 o 
   7   9   5      146.05      134.20     20.95 o 
   8   9   5        4.14        3.36      4.34 o 
   9   9   5       54.78       60.55     12.44 o 
  10   9   5        8.15       11.36      5.05 o 
  -4  10   5      248.65      201.01     15.69 o 
  -3  10   5      222.46      209.76     19.17 o 
  -2  10   5      135.19      118.93      6.84 o 
  -1  10   5        0.86        1.71      0.61 o 
   0  10   5       47.93       36.42      4.99 o 
   1  10   5      125.74      118.35     16.02 o 
   2  10   5      213.13      251.48     30.87 o 
   3  10   5      323.84      337.77     17.15 o 
   4  10   5      632.75      607.08     27.52 o 
   5  10   5      392.98      368.01     18.44 o 
   6  10   5     1033.53     1319.01     46.85 o 
   7  10   5      168.18      237.30     26.77 o 
   8  10   5        2.95        6.18      3.01 o 
   9  10   5       21.27        5.40      4.57 o 
  10  10   5       49.91       58.87     10.20 o 
  -4  11   5       39.64        8.40      3.08 o 
  -3  11   5      105.87       61.67      9.12 o 
  -2  11   5      130.41      107.08     20.62 o 
  -1  11   5      154.10      139.92     10.89 o 
   0  11   5      349.27      351.97     12.29 o 
   1  11   5        1.65        5.21      1.65 o 
   2  11   5       98.41      123.61     14.68 o 
   3  11   5       31.66       43.68      8.95 o 
   4  11   5        1.06        2.65      1.60 o 
   5  11   5       64.37       73.73      9.18 o 
   6  11   5      144.54      166.68     10.21 o 
   7  11   5      118.80      147.56     46.10 o 
   8  11   5      293.76      343.62     42.23 o 
   9  11   5       39.17       39.45      7.26 o 
  10  11   5       22.45       25.58      6.62 o 
  -2  12   5        3.13        5.52      2.36 o 
  -1  12   5       15.69       17.28      4.30 o 
   0  12   5      130.82      131.34     13.51 o 
   1  12   5        6.93        6.63      2.41 o 
   2  12   5      146.81      107.07     10.50 o 
   3  12   5      293.41      288.91     18.69 o 
   4  12   5      162.32      174.46     28.99 o 
   5  12   5       14.35       10.18      4.60 o 
   6  12   5       41.56       38.39      5.28 o 
   7  12   5       20.19       26.43      6.31 o 
   8  12   5        4.44       13.10      5.16 o 
   9  12   5      220.49      335.77     48.20 o 
  -2  13   5        6.44        7.83      3.95 o 
  -1  13   5      218.58      241.08     33.79 o 
   0  13   5      145.59      159.21     20.47 o 
   1  13   5       26.94       25.78      5.79 o 
   2  13   5       88.14       96.50     14.26 o 
   3  13   5      236.57      241.84     15.22 o 
   4  13   5      354.42      331.49     10.19 o 
   5  13   5        9.04        7.30      2.07 o 
   6  13   5       19.85       14.60      5.90 o 
   7  13   5      146.40      134.87     22.96 o 
   8  13   5       65.85       56.24     10.11 o 
   0  14   5      134.46      126.25     12.44 o 
   1  14   5      280.98      255.04     12.80 o 
   2  14   5       21.65       18.08      5.09 o 
   3  14   5        2.83        7.81      2.41 o 
   4  14   5        7.26        8.13      3.30 o 
   5  14   5       94.01       89.51     10.14 o 
   6  14   5      141.64      132.36     20.81 o 
   7  14   5       15.02        7.16      4.36 o 
   2  15   5       44.71       38.64      8.32 o 
   3  15   5        3.62        6.13      2.39 o 
   4  15   5        3.53        3.74      2.00 o 
   5  15   5       10.95       12.80      5.28 o 
   6  15   5       41.30       32.88      7.00 o 
  -4 -13   6        9.71       23.29      6.38 o 
  -3 -13   6       50.59       56.36      9.25 o 
  -2 -13   6       54.13       53.82      8.83 o 
  -1 -13   6        0.78        5.92      2.38 o 
  -7 -12   6      182.62      137.12     19.01 o 
  -5 -12   6        5.13       10.48      3.55 o 
  -4 -12   6       42.39       61.57      7.63 o 
  -3 -12   6       38.82       41.13      7.09 o 
  -2 -12   6       38.53       39.67      5.77 o 
  -1 -12   6        5.43       13.66      4.35 o 
   0 -12   6        5.74       10.70      4.82 o 
   1 -12   6       19.80       10.72      4.29 o 
  -8 -11   6       34.42       25.90      7.39 o 
  -7 -11   6      299.80      336.39     16.72 o 
  -6 -11   6      478.06      473.46     26.12 o 
  -5 -11   6      164.47      142.79     17.23 o 
  -4 -11   6        6.31        2.11      1.36 o 
  -3 -11   6       31.62       33.26      5.63 o 
  -2 -11   6        0.59        8.71      2.68 o 
  -1 -11   6       56.57       53.77      6.41 o 
   0 -11   6      153.71      202.05     22.20 o 
   1 -11   6      395.47      421.61     31.83 o 
   2 -11   6       13.45       15.18      5.12 o 
  -9 -10   6      220.94      199.36     14.14 o 
  -8 -10   6       73.87       49.80      7.34 o 
  -7 -10   6        2.63        2.62      1.38 o 
  -6 -10   6        3.71        2.09      0.88 o 
  -5 -10   6       86.14       77.14     12.35 o 
  -4 -10   6       43.32       37.82     10.04 o 
  -3 -10   6      235.03      195.32      9.99 o 
  -2 -10   6      299.06      261.21     24.87 o 
  -1 -10   6      183.81      236.23     20.49 o 
   0 -10   6      396.18      418.29     25.52 o 
   1 -10   6      727.65      811.11     31.88 o 
   2 -10   6      172.89      170.59     25.32 o 
   3 -10   6      230.42      251.23     22.64 o 
   4 -10   6      112.25      132.95     11.06 o 
  -9  -9   6      209.32      200.94     16.26 o 
  -8  -9   6       25.29       26.55      3.18 o 
  -7  -9   6      150.91      148.55     18.87 o 
  -6  -9   6      277.03      282.02     17.97 o 
  -5  -9   6      212.33      215.08     19.45 o 
  -4  -9   6        2.41        5.15      3.42 o 
  -3  -9   6       40.28       31.17      6.48 o 
  -2  -9   6        7.52        7.08      1.38 o 
  -1  -9   6      135.85      129.60     10.28 o 
   0  -9   6       52.66       65.54     11.01 o 
   1  -9   6      454.71      477.18     27.26 o 
   2  -9   6       76.98      102.58      7.15 o 
   3  -9   6      265.91      304.55     14.18 o 
   4  -9   6        1.33        2.77      1.65 o 
   5  -9   6        2.75        4.26      2.26 o 
  -9  -8   6      149.57      132.16     14.88 o 
  -8  -8   6      135.35      114.04     13.31 o 
  -7  -8   6       88.79       84.88     12.72 o 
  -6  -8   6        8.13        5.58      2.44 o 
  -5  -8   6       18.87       24.83      3.50 o 
  -4  -8   6       23.21       19.39      2.18 o 
  -3  -8   6      207.43      190.22     13.74 o 
  -1  -8   6       58.52       58.13      7.63 o 
   0  -8   6       33.30       37.87      9.09 o 
   1  -8   6        1.24        4.87      2.21 o 
   2  -8   6        1.31        4.52      2.35 o 
   3  -8   6       10.47       10.30      3.63 o 
   4  -8   6        0.76       -0.41      1.80 o 
   5  -8   6        1.35        8.26      2.21 o 
  -9  -7   6       91.45       87.76      9.58 o 
  -8  -7   6      176.32      194.03     15.75 o 
  -7  -7   6      310.93      284.35     12.36 o 
  -6  -7   6      201.29      182.54     16.38 o 
  -5  -7   6      280.40      265.53     13.76 o 
  -4  -7   6      268.35      251.47     12.57 o 
  -3  -7   6     1687.46     1647.61     75.91 o 
  -2  -7   6     2505.76     2513.19    218.01 o 
  -1  -7   6      438.11      373.76     23.23 o 
   0  -7   6       40.78       52.47      8.85 o 
   1  -7   6        9.95        8.24      2.31 o 
   2  -7   6      623.16      601.56     16.73 o 
   3  -7   6       10.89       13.59      3.71 o 
   4  -7   6       19.37       23.52      4.57 o 
   5  -7   6        0.66        7.91      2.72 o 
   6  -7   6       69.22       78.12     10.63 o 
 -10  -6   6        0.37       10.73      6.35 o 
  -9  -6   6      116.86      120.51     14.89 o 
  -8  -6   6      161.48      181.07      9.87 o 
  -7  -6   6       63.49       68.29      7.80 o 
  -6  -6   6      109.03       96.30     10.32 o 
  -5  -6   6      667.46      686.22     20.87 o 
  -4  -6   6      478.41      469.12     24.86 o 
  -3  -6   6      348.36      411.96     16.52 o 
  -2  -6   6      462.31      494.56     16.39 o 
  -1  -6   6     1398.58     1273.19     27.35 o 
   0  -6   6      849.81      742.28     12.84 o 
   1  -6   6      150.38      212.63     26.74 o 
   2  -6   6       84.22       81.41     15.51 o 
   3  -6   6      232.47      230.41     19.33 o 
   4  -6   6       98.89      134.06     13.55 o 
   5  -6   6      386.52      436.83     34.96 o 
   6  -6   6      433.52      479.87     43.55 o 
   7  -6   6       57.78       57.86     13.59 o 
 -10  -5   6       28.05       17.57      5.77 o 
  -9  -5   6        1.38        2.59      2.63 o 
  -8  -5   6      169.67      157.64      9.00 o 
  -7  -5   6       71.08       70.81      7.70 o 
  -6  -5   6        5.48        5.17      1.95 o 
  -5  -5   6      891.68      968.26     25.87 o 
  -4  -5   6      802.90      902.98     11.03 o 
  -3  -5   6        1.24        3.59      1.75 o 
  -2  -5   6       55.02       59.32      6.49 o 
  -1  -5   6     1309.99     1239.16     33.60 o 
   0  -5   6       51.97       36.46      3.62 o 
   1  -5   6     3059.15     3055.77     56.90 o 
   2  -5   6     1068.79     1121.15     24.51 o 
   3  -5   6      521.62      496.64     14.98 o 
   4  -5   6      370.63      401.40     32.19 o 
   5  -5   6       40.51       47.86      6.45 o 
   6  -5   6      435.26      437.56     36.86 o 
   7  -5   6      433.95      474.82     28.74 o 
 -10  -4   6       72.80       62.10     10.58 o 
  -9  -4   6      433.29      458.25     18.60 o 
  -8  -4   6      540.16      572.84     16.29 o 
  -7  -4   6      428.52      416.18     14.31 o 
  -6  -4   6        8.62        3.15      1.74 o 
  -5  -4   6       72.83       57.57      7.15 o 
  -4  -4   6      447.13      425.22     13.89 o 
  -3  -4   6      540.28      472.21     10.02 o 
  -2  -4   6      118.58      113.89      9.16 o 
  -1  -4   6      822.87      779.30     21.96 o 
   0  -4   6      499.98      442.77     15.87 o 
   1  -4   6      331.60      311.03     18.24 o 
   2  -4   6      305.22      309.16     22.99 o 
   4  -4   6       51.53       30.78      5.85 o 
   5  -4   6       13.18        7.81      3.65 o 
   6  -4   6       22.89       20.28      5.77 o 
   7  -4   6       59.36       47.63     12.33 o 
   8  -4   6      142.01      135.96     25.45 o 
 -10  -3   6       12.55       14.56      8.99 o 
  -9  -3   6      119.63      119.33     19.97 o 
  -8  -3   6      922.10      992.35     29.84 o 
  -7  -3   6      833.05      812.24     31.14 o 
  -6  -3   6      212.01      196.21     13.64 o 
  -5  -3   6      436.54      454.68     28.17 o 
  -4  -3   6       13.58        4.00      2.58 o 
  -3  -3   6       33.96       27.72      3.99 o 
  -2  -3   6     2663.01     2885.41     24.34 o 
  -1  -3   6       68.66       49.75      7.12 o 
   0  -3   6      202.55      193.50      8.45 o 
   1  -3   6      267.22      272.94      9.71 o 
   2  -3   6      452.41      467.87     12.39 o 
   4  -3   6       54.91       64.71      9.44 o 
   5  -3   6       13.26       10.80      4.97 o 
   6  -3   6        6.14        9.40      4.45 o 
   7  -3   6       19.32       29.10      4.77 o 
   8  -3   6       37.59       31.39      5.84 o 
 -10  -2   6        2.32       10.44      3.71 o 
  -9  -2   6       67.86       61.54     13.46 o 
  -8  -2   6        6.67       -1.89      3.75 o 
  -7  -2   6      426.29      393.67     19.20 o 
  -6  -2   6      368.05      374.86     18.58 o 
  -5  -2   6      211.84      223.43     12.24 o 
  -4  -2   6      453.80      446.77     23.91 o 
  -3  -2   6      184.11      223.43     10.11 o 
  -2  -2   6      653.18      614.56      5.38 o 
  -1  -2   6      679.70      558.43     11.23 o 
   0  -2   6     2047.50     1843.14     15.69 o 
   1  -2   6     3316.13     3392.64     25.15 o 
   2  -2   6     1683.89     1648.53     20.41 o 
   3  -2   6      385.33      430.11     22.99 o 
   4  -2   6       95.79      103.01     12.14 o 
   5  -2   6      104.14       82.52      8.60 o 
   6  -2   6        1.95        8.47      2.27 o 
   7  -2   6        0.42        3.09      1.94 o 
   8  -2   6       69.11       70.71      6.54 o 
   9  -2   6       64.10       49.55      7.54 o 
  -9  -1   6      134.84      118.87     22.18 o 
  -8  -1   6       15.25       12.68      4.68 o 
  -7  -1   6        0.85       -1.93      4.07 o 
  -6  -1   6      217.11      188.25     13.06 o 
  -5  -1   6       37.85       44.17      7.34 o 
  -4  -1   6        3.60        5.07      2.68 o 
  -3  -1   6      223.26      165.63     12.69 o 
  -2  -1   6      513.97      510.82      7.06 o 
  -1  -1   6      291.61      248.53      9.22 o 
   0  -1   6     1766.71     1603.34     22.32 o 
   1  -1   6     2262.86     2198.54     23.52 o 
   2  -1   6        3.57        9.99      2.49 o 
   3  -1   6      184.66      220.68     15.35 o 
   4  -1   6       34.37       31.22      4.93 o 
   5  -1   6      319.80      356.21     16.05 o 
   6  -1   6      130.92      131.63     12.38 o 
   7  -1   6      690.96      706.84     19.19 o 
   8  -1   6      129.18      133.22      7.37 o 
   9  -1   6      224.79      203.70     14.38 o 
  -9   0   6      489.99      561.28     24.11 o 
  -8   0   6       33.96       48.38      9.81 o 
  -7   0   6       31.08       24.10      6.62 o 
  -6   0   6      195.17      200.39     26.56 o 
  -5   0   6       30.73       32.66      5.55 o 
  -4   0   6      462.58      410.71     22.40 o 
  -3   0   6        7.05        5.70      2.25 o 
  -2   0   6     1125.24     1143.40     13.43 o 
  -1   0   6        4.03        1.45      1.21 o 
   0   0   6     1680.57     1609.82     12.82 o 
   1   0   6      334.39      335.50      9.85 o 
   2   0   6        3.74        6.95      2.07 o 
   3   0   6      248.45      222.43     10.51 o 
   4   0   6      208.64      222.24     13.79 o 
   5   0   6      403.69      414.90     41.00 o 
   6   0   6     2981.17     3026.15    121.50 o 
   7   0   6     1935.43     1887.82     63.19 o 
   8   0   6      792.06      768.22     30.89 o 
   9   0   6      141.36      107.55      9.89 o 
  -9   1   6      285.75      290.69     34.48 o 
  -8   1   6      102.16       90.53     13.47 o 
  -7   1   6        3.86        5.65      2.76 o 
  -6   1   6       40.76       45.14      9.10 o 
  -5   1   6      554.50      515.88     23.00 o 
  -4   1   6     3817.64     4076.94    418.53 o 
  -3   1   6     4125.62     4098.05     32.08 o 
  -2   1   6     2056.85     2137.05     61.50 o 
  -1   1   6       10.13       26.12      3.12 o 
   0   1   6        6.36        5.57      1.03 o 
   1   1   6      299.55      300.34      7.30 o 
   2   1   6     1278.18     1477.36     22.47 o 
   3   1   6       37.54       51.02      5.90 o 
   4   1   6        5.19        8.25      3.55 o 
   5   1   6       44.34       35.78      5.68 o 
   6   1   6       32.74       37.29      7.93 o 
   7   1   6      697.34      620.02     26.13 o 
   8   1   6      354.64      299.71     15.52 o 
   9   1   6       45.12       43.14      7.28 o 
  10   1   6       22.84       48.05     12.25 o 
  -9   2   6        2.06        7.26      6.21 o 
  -8   2   6       36.50       28.54      7.02 o 
  -7   2   6       32.14       34.81      9.17 o 
  -6   2   6       42.06       55.42     10.92 o 
  -5   2   6       14.05       21.17      4.26 o 
  -4   2   6      931.57      869.47     21.89 o 
  -3   2   6      553.13      578.48     18.22 o 
  -2   2   6     4192.29     4293.60     73.61 o 
  -1   2   6       65.25       23.39      2.52 o 
   0   2   6       53.98       59.60      7.37 o 
   1   2   6        4.03        3.05      1.12 o 
   2   2   6        8.40        1.60      0.87 o 
   3   2   6      555.20      506.93     11.02 o 
   4   2   6     1229.21     1278.56     42.13 o 
   5   2   6      998.20     1030.24     23.51 o 
   6   2   6       69.99       68.01     10.94 o 
   7   2   6       78.76       90.09     12.95 o 
   8   2   6       50.24       59.19      9.44 o 
   9   2   6        2.32        0.47      4.55 o 
  10   2   6       33.93       61.29     14.45 o 
  -8   3   6       80.07       75.43     13.59 o 
  -7   3   6        1.92       15.62      6.60 o 
  -6   3   6      162.45      154.86     24.67 o 
  -5   3   6      230.06      193.41     32.16 o 
  -4   3   6       59.20       62.19      9.39 o 
  -3   3   6      701.73      705.91     21.21 o 
  -2   3   6      263.43      227.98      7.32 o 
  -1   3   6       11.05       22.19      3.99 o 
   0   3   6      329.32      252.31      7.11 o 
   1   3   6       20.00        7.54      1.39 o 
   2   3   6       37.93       79.06     10.51 o 
   3   3   6      244.90      202.98      9.58 o 
   4   3   6     2762.13     2697.74     68.65 o 
   5   3   6     3512.03     3811.08     69.44 o 
   6   3   6     3843.68     3916.27    482.34 o 
   7   3   6      404.80      367.85     20.80 o 
   8   3   6        0.69       10.56      5.11 o 
   9   3   6       59.12       61.67     10.43 o 
  10   3   6      108.30      102.75     15.35 o 
  -8   4   6        4.50       13.69      5.59 o 
  -7   4   6      147.09      120.90     19.89 o 
  -6   4   6      405.16      405.28     32.87 o 
  -5   4   6     2124.61     2190.04    509.18 o 
  -4   4   6     2929.57     3288.23    404.36 o 
  -3   4   6       28.69       47.66      5.88 o 
  -2   4   6      310.60      259.97     13.07 o 
  -1   4   6      367.38      354.32     12.29 o 
   0   4   6       86.61      109.55     12.44 o 
   1   4   6      165.14      133.64      6.94 o 
   2   4   6      711.77      685.94     12.73 o 
   3   4   6      154.76      180.97     12.15 o 
   4   4   6       22.51       36.10      5.79 o 
   5   4   6     1413.64     1387.34     34.22 o 
   6   4   6       61.46       80.87     13.23 o 
   7   4   6       26.50       28.03      5.92 o 
   8   4   6        8.64       10.56      6.33 o 
   9   4   6        1.95       15.56      7.71 o 
  10   4   6      238.46      178.27     12.50 o 
  -8   5   6       13.26        7.54      4.41 o 
  -7   5   6       61.13       83.52      9.54 o 
  -6   5   6      197.53      167.84     36.68 o 
  -5   5   6      429.22      475.63     28.53 o 
  -4   5   6     2251.75     2491.32    100.05 o 
  -3   5   6      175.99      180.69     16.77 o 
  -2   5   6      473.03      496.66     16.27 o 
  -1   5   6      431.60      470.95     11.14 o 
   0   5   6      126.32      121.85     13.87 o 
   2   5   6     1084.68     1074.15     17.46 o 
   3   5   6      483.85      854.91     33.43 o 
   4   5   6        5.92        8.74      3.27 o 
   5   5   6      214.76      229.64     13.32 o 
   6   5   6      386.61      409.77     30.45 o 
   7   5   6        1.54        4.26      2.53 o 
   8   5   6        7.79       23.00      8.27 o 
   9   5   6        3.45        4.51      2.98 o 
  10   5   6       21.65       15.20      6.38 o 
  -7   6   6       21.09       25.04      6.04 o 
  -6   6   6        7.00       10.64      5.60 o 
  -5   6   6       55.79       43.83     12.42 o 
  -4   6   6       33.02       23.49      5.64 o 
  -3   6   6       40.77       47.62      6.11 o 
  -2   6   6      172.99      149.39     15.77 o 
  -1   6   6       52.19       44.16      6.96 o 
   0   6   6      393.11      374.49     20.71 o 
   1   6   6     1251.52     1268.43     36.38 o 
   2   6   6     3680.33     3561.88     27.03 o 
   3   6   6     1150.42     1115.98     30.37 o 
   4   6   6      225.43      244.33     34.26 o 
   5   6   6      107.15      147.29     22.08 o 
   6   6   6      149.56      183.09     21.68 o 
   7   6   6      127.94      161.01     27.93 o 
   8   6   6      306.63      336.46     37.52 o 
   9   6   6      154.89      175.59     23.79 o 
  10   6   6        1.32       13.97      4.47 o 
  -7   7   6       68.42       65.37     16.02 o 
  -6   7   6        3.29        2.02      3.56 o 
  -5   7   6       11.11       25.56      5.29 o 
  -4   7   6        0.14        2.14      2.34 o 
  -3   7   6      236.52      221.27     13.53 o 
  -2   7   6      160.42      160.11     13.86 o 
  -1   7   6       75.03       70.46      5.04 o 
   0   7   6      129.27       97.68      6.07 o 
   1   7   6       53.94       64.52      8.62 o 
   2   7   6       81.20       64.96     24.77 o 
   3   7   6     1641.34     1731.53     36.56 o 
   4   7   6      378.26      427.90     22.68 o 
   5   7   6      334.81      385.58     16.58 o 
   6   7   6        0.55        5.39      3.22 o 
   7   7   6       80.34       99.81     18.66 o 
   8   7   6      782.15      752.16     25.84 o 
   9   7   6      737.70      735.19     26.05 o 
  10   7   6      429.01      471.43     50.27 o 
  -6   8   6      218.10      264.20     15.63 o 
  -5   8   6        0.25        3.92      2.71 o 
  -4   8   6      227.02      215.01     18.92 o 
  -3   8   6       32.97       27.76      4.39 o 
  -2   8   6      121.60      137.39     35.29 o 
  -1   8   6      345.74      327.54     17.02 o 
   0   8   6      234.26      255.67      8.93 o 
   1   8   6       31.61       22.02      3.90 o 
   2   8   6      158.27       95.74      2.31 o 
   3   8   6      156.22      199.01     26.72 o 
   4   8   6       73.26       84.90     15.18 o 
   5   8   6      175.64      414.65     52.13 o 
   6   8   6        5.22        1.59      4.45 o 
   7   8   6       17.98       43.99     12.72 o 
   8   8   6      266.41      255.02     26.96 o 
   9   8   6      583.27      569.50     20.28 o 
  10   8   6      579.33      541.83     26.62 o 
  -5   9   6      184.44      127.06     25.99 o 
  -4   9   6      348.48      348.27     11.07 o 
  -3   9   6       14.58       22.94      4.89 o 
  -2   9   6      156.19      150.30     31.85 o 
  -1   9   6       71.59       67.40     20.35 o 
   0   9   6      800.05      836.94     25.09 o 
   1   9   6      732.59      793.76     30.74 o 
   2   9   6        0.74        2.17      2.17 o 
   3   9   6      282.70      277.28     25.35 o 
   4   9   6      164.78      175.79     14.89 o 
   5   9   6      137.83      141.04     21.44 o 
   6   9   6      532.81      697.85     50.44 o 
   7   9   6      153.77      175.20     22.01 o 
   8   9   6       48.53       35.15      5.32 o 
   9   9   6        3.77        9.78      3.86 o 
  10   9   6        0.39        3.45      5.10 o 
  -4  10   6      512.58      543.28     21.02 o 
  -3  10   6       38.49       17.28      5.30 o 
  -2  10   6       75.51       59.31     20.41 o 
  -1  10   6       59.61       61.37     18.08 o 
   0  10   6       42.59       39.72     18.31 o 
   1  10   6      244.26      196.46     33.01 o 
   2  10   6      332.83      299.83     18.95 o 
   3  10   6      409.82      414.80     19.96 o 
   4  10   6        0.55        2.10      2.65 o 
   5  10   6       37.04       37.27     11.26 o 
   6  10   6      291.73      332.36     16.37 o 
   7  10   6      182.31      277.67     32.81 o 
   8  10   6       51.86       44.96      7.48 o 
   9  10   6       52.27       58.83      7.34 o 
  10  10   6      213.42      226.99     35.65 o 
  -3  11   6       62.60       29.14      5.77 o 
  -2  11   6       61.85       60.51     29.89 o 
  -1  11   6       28.12       23.04      9.44 o 
   0  11   6       45.27       51.16     11.93 o 
   1  11   6       68.64       57.65      8.91 o 
   2  11   6      254.05      285.41     17.93 o 
   3  11   6      679.40      700.69     40.36 o 
   4  11   6      758.55      829.28     49.02 o 
   5  11   6      186.44      243.14     27.05 o 
   6  11   6       99.25      109.89     11.62 o 
   7  11   6      145.70      192.27     19.68 o 
   8  11   6      357.68      535.77     43.31 o 
   9  11   6      106.03      137.46     25.17 o 
  -2  12   6       11.14       13.70      6.73 o 
  -1  12   6        2.82        6.96      3.92 o 
   0  12   6       39.36       30.46     16.99 o 
   1  12   6        3.10        2.78      1.19 o 
   2  12   6        1.15        3.13      1.48 o 
   3  12   6      181.98      196.49     25.15 o 
   4  12   6      375.54      423.11     29.88 o 
   5  12   6      127.29      113.38      9.26 o 
   6  12   6        2.29        3.09      3.23 o 
   7  12   6        9.58        4.50      4.09 o 
   8  12   6      154.72      184.12     21.69 o 
   9  12   6      206.82      295.55     35.20 o 
  -1  13   6       38.96       59.07     11.03 o 
   0  13   6       51.91       67.65     12.19 o 
   1  13   6        3.96        6.50      2.79 o 
   2  13   6        4.93        7.41      3.29 o 
   3  13   6       40.82       39.46      6.27 o 
   4  13   6       20.01       12.00      5.21 o 
   5  13   6        4.92        1.80      1.02 o 
   6  13   6        0.83       15.65      7.62 o 
   7  13   6      189.67      192.29     17.64 o 
   8  13   6      138.23      144.31     12.47 o 
   0  14   6      145.44      130.72     24.77 o 
   1  14   6      125.55      102.21     14.20 o 
   2  14   6      171.23      157.10     10.53 o 
   3  14   6       40.89       51.05      9.06 o 
   4  14   6       35.07       23.75      8.24 o 
   5  14   6       35.08       17.74      4.14 o 
   6  14   6       70.26       49.73     10.53 o 
   7  14   6        0.21        2.22      5.15 o 
   3  15   6       71.96       71.87      5.44 o 
   4  15   6       26.55        4.86      2.32 o 
   5  15   6       20.00       15.23      4.50 o 
  -4 -13   7       12.47        6.69      2.39 o 
  -3 -13   7       85.09       97.47     17.26 o 
  -2 -13   7       31.87       18.65      6.73 o 
  -5 -12   7       24.39       30.61      8.26 o 
  -4 -12   7        5.27        1.80      2.48 o 
  -3 -12   7       35.52       36.60      6.79 o 
  -2 -12   7       26.00       13.89      4.34 o 
  -1 -12   7        4.75        8.40      2.59 o 
   0 -12   7        8.06        5.35      4.57 o 
  -7 -11   7      150.57      104.93     17.91 o 
  -6 -11   7      413.55      404.95     23.62 o 
  -5 -11   7      283.26      285.36     29.00 o 
  -4 -11   7      120.31      139.16     13.26 o 
  -3 -11   7        2.70       11.36      4.73 o 
  -2 -11   7       88.69       84.98     12.61 o 
  -1 -11   7        0.64        1.30      2.21 o 
   0 -11   7      104.94      118.52     13.68 o 
   1 -11   7       38.54       32.31      8.07 o 
   2 -11   7        9.15       16.52      4.94 o 
  -8 -10   7      138.27      118.35     22.78 o 
  -7 -10   7        0.40        8.08      3.27 o 
  -6 -10   7       54.25       36.35      9.13 o 
  -5 -10   7      235.24      238.66     21.07 o 
  -4 -10   7      220.61      219.87      9.14 o 
  -3 -10   7      215.93      213.97     17.97 o 
  -2 -10   7        2.74        5.74      1.77 o 
  -1 -10   7       16.50       12.07      2.36 o 
   0 -10   7      324.48      353.31     32.80 o 
   1 -10   7      458.69      472.75     22.33 o 
   2 -10   7      411.68      545.44     47.82 o 
   3 -10   7        1.10        3.39      3.25 o 
  -8  -9   7       67.11       36.64     12.44 o 
  -7  -9   7       12.47        6.51      3.07 o 
  -6  -9   7       61.42       50.50     11.29 o 
  -5  -9   7      129.81      110.35     12.81 o 
  -4  -9   7        3.20        8.22      1.98 o 
  -3  -9   7      240.30      242.66     13.38 o 
  -2  -9   7       43.36       38.49      7.95 o 
  -1  -9   7       77.68       79.67      8.76 o 
   0  -9   7      197.48      198.97     19.86 o 
   1  -9   7      261.16      278.66     17.76 o 
   2  -9   7      349.08      406.02     22.53 o 
   3  -9   7      281.39      394.50     46.33 o 
   4  -9   7       26.85       32.04      7.13 o 
  -9  -8   7       31.84       24.39      4.04 o 
  -8  -8   7      323.56      341.20     39.41 o 
  -7  -8   7       89.72       65.73     14.36 o 
  -6  -8   7        0.32        2.83      5.17 o 
  -5  -8   7       38.78       46.82     13.49 o 
  -4  -8   7      103.33      112.29     12.67 o 
  -3  -8   7      105.22       96.67     10.94 o 
  -2  -8   7      321.82      317.42     23.30 o 
  -1  -8   7      767.60      779.05     36.29 o 
   0  -8   7      146.95      185.90     29.15 o 
   1  -8   7       59.02       60.81      7.88 o 
   2  -8   7        1.42        6.07      2.12 o 
   3  -8   7       31.96       32.62      4.57 o 
   4  -8   7       95.56       94.28     13.28 o 
   5  -8   7       92.90       75.34     12.53 o 
  -9  -7   7       62.04       57.94      9.81 o 
  -8  -7   7       46.34       33.56      5.92 o 
  -7  -7   7        7.90        9.64      2.52 o 
  -6  -7   7      235.81      220.73     13.47 o 
  -5  -7   7      172.24      184.81     18.98 o 
  -4  -7   7        0.73        5.25      4.19 o 
  -3  -7   7      370.91      349.17     15.54 o 
  -2  -7   7      103.47      112.31     14.29 o 
  -1  -7   7      121.25      144.18     19.00 o 
   0  -7   7      900.12      862.66     37.49 o 
   1  -7   7       17.51       13.60      4.68 o 
   2  -7   7      486.82      481.55     19.73 o 
   3  -7   7       80.40       96.08     11.60 o 
   4  -7   7        9.66       17.73      6.28 o 
   5  -7   7       72.89       84.71      7.13 o 
   6  -7   7      155.75      171.30     20.60 o 
  -9  -6   7        0.46        4.42      2.27 o 
  -8  -6   7      122.91      130.62      7.22 o 
  -7  -6   7      246.50      253.74     20.18 o 
  -6  -6   7       39.08       47.04      6.80 o 
  -5  -6   7      892.83      980.12     44.20 o 
  -4  -6   7      449.25      393.74     31.48 o 
  -3  -6   7      407.03      506.27     14.84 o 
  -2  -6   7        0.97        1.66      1.95 o 
  -1  -6   7      717.45      673.92     28.93 o 
   0  -6   7      128.49       27.88      3.16 o 
   1  -6   7      195.71      193.09     16.31 o 
   2  -6   7       23.19       26.80      5.26 o 
   3  -6   7      202.27      214.75     30.48 o 
   4  -6   7       30.09       29.16      8.18 o 
   5  -6   7      209.60      221.30     17.03 o 
   6  -6   7      460.76      478.71     20.97 o 
  -9  -5   7        1.98        3.21      4.37 o 
  -8  -5   7       40.69       35.53      5.04 o 
  -7  -5   7      373.88      395.27     38.72 o 
  -6  -5   7        0.86        3.83      2.44 o 
  -5  -5   7     1060.76     1123.87     32.93 o 
  -4  -5   7      915.37     1069.97     22.09 o 
  -3  -5   7     1830.96     1932.16     35.87 o 
  -2  -5   7       20.35       16.56      2.60 o 
  -1  -5   7        2.59        3.05      3.11 o 
   0  -5   7      460.53      413.85     29.02 o 
   1  -5   7      949.99      960.17     20.19 o 
   2  -5   7      516.74      500.71     25.84 o 
   3  -5   7      313.23      321.15     25.29 o 
   4  -5   7      183.58      174.29     14.48 o 
   6  -5   7      887.18      923.30     23.48 o 
   7  -5   7      652.01      674.46    153.90 o 
  -9  -4   7       60.32       59.41      6.97 o 
  -8  -4   7      120.90      110.76      6.38 o 
  -7  -4   7       18.99       21.68      5.14 o 
  -6  -4   7        4.22        4.81      2.27 o 
  -5  -4   7      469.46      488.62     13.65 o 
  -4  -4   7      504.76      450.23     12.37 o 
  -3  -4   7     1408.14     1382.82     23.13 o 
  -2  -4   7        4.60        7.92      2.14 o 
  -1  -4   7      666.74      649.08     19.63 o 
   0  -4   7      470.46      442.95     33.74 o 
   1  -4   7        0.44        3.32      3.56 o 
   2  -4   7       99.54       82.30      7.99 o 
   3  -4   7      907.70      878.39     23.05 o 
   6  -4   7      174.46      158.82     25.94 o 
   7  -4   7       56.59       56.69      6.91 o 
  -9  -3   7        0.65       12.36      4.61 o 
  -8  -3   7      287.77      277.50     14.55 o 
  -7  -3   7      339.56      321.37     14.64 o 
  -6  -3   7      848.07      846.28     31.29 o 
  -5  -3   7     1040.22     1118.04     40.49 o 
  -4  -3   7       57.64       73.78     12.51 o 
  -3  -3   7      611.43      603.92     29.32 o 
  -2  -3   7        3.40        6.24      1.98 o 
  -1  -3   7      142.82      163.64     21.22 o 
   0  -3   7      417.35      392.85     21.23 o 
   1  -3   7      437.44      418.09     16.19 o 
   2  -3   7       15.66       12.93      2.04 o 
   3  -3   7      370.91      366.51     17.65 o 
   4  -3   7      305.21      329.64     48.62 o 
   5  -3   7       69.63       54.51     12.62 o 
   6  -3   7      109.11       98.54      8.47 o 
   7  -3   7      126.82      117.28      9.57 o 
   8  -3   7        0.71        6.03      4.87 o 
  -9  -2   7       68.06       74.20     10.90 o 
  -8  -2   7       18.04        7.70      4.76 o 
  -7  -2   7      336.88      321.68     14.91 o 
  -6  -2   7      687.72      719.20     32.48 o 
  -5  -2   7     1703.42     1846.84    227.35 o 
  -4  -2   7       18.73       21.09      4.29 o 
  -3  -2   7       12.49       19.03      2.75 o 
  -2  -2   7      134.46      108.14      5.87 o 
  -1  -2   7     1589.44     1516.91     39.09 o 
   0  -2   7     3713.33     3556.22     53.31 o 
   1  -2   7     2972.22     2960.09     50.94 o 
   2  -2   7      446.62      440.46     17.61 o 
   3  -2   7      292.56      300.40     14.51 o 
   4  -2   7      935.02      956.77     35.01 o 
   5  -2   7      225.64      203.01     15.16 o 
   6  -2   7       10.00        5.39      5.77 o 
   7  -2   7       74.65       86.81      9.67 o 
   8  -2   7      151.88      133.04     12.20 o 
  -9  -1   7       11.03        1.27      4.53 o 
  -8  -1   7        8.50       10.64      3.52 o 
  -7  -1   7       15.34       28.77      8.69 o 
  -6  -1   7       39.00       28.22      6.79 o 
  -5  -1   7      581.55      603.02     26.63 o 
  -4  -1   7       70.78       79.15     11.64 o 
  -3  -1   7        7.43       14.00      3.78 o 
  -2  -1   7     1100.84     1165.06     22.31 o 
  -1  -1   7      294.54      256.63      6.53 o 
   0  -1   7     3021.71     2880.74     21.99 o 
   1  -1   7     3155.30     3148.42     23.46 o 
   2  -1   7      652.29      645.00     18.62 o 
   3  -1   7      140.27      146.28     18.09 o 
   4  -1   7      638.77      689.62     17.57 o 
   5  -1   7      280.05      314.66     34.25 o 
   6  -1   7      858.04      834.87     31.35 o 
   7  -1   7      167.50      137.32     10.10 o 
   8  -1   7       83.52       81.09     13.09 o 
   9  -1   7       53.41       59.71     14.62 o 
  -9   0   7      290.96      335.25     19.12 o 
  -8   0   7      188.60      194.69     31.51 o 
  -7   0   7       16.44       18.30      7.07 o 
  -6   0   7        4.07       -0.79      3.27 o 
  -5   0   7      817.81      766.54     33.19 o 
  -4   0   7      243.54      236.74     13.33 o 
  -3   0   7       11.37       14.29      4.23 o 
  -2   0   7      283.27      313.20     12.38 o 
  -1   0   7      458.21      465.63      7.11 o 
   0   0   7        2.32        3.26      0.83 o 
   2   0   7      374.11      324.48     19.19 o 
   3   0   7       49.37       59.35      6.49 o 
   4   0   7      326.38      307.64     15.73 o 
   5   0   7       26.86       33.52      7.83 o 
   6   0   7      306.26      281.94     66.60 o 
   7   0   7     1620.38     1586.71     42.12 o 
   8   0   7      791.12      764.98     53.70 o 
   9   0   7      372.67      308.15     17.47 o 
  -9   1   7      370.92      391.27     29.29 o 
  -8   1   7      179.76      197.70     14.61 o 
  -7   1   7       53.93       73.88      6.95 o 
  -6   1   7        1.64        5.21      3.61 o 
  -5   1   7      514.62      534.34     28.54 o 
  -4   1   7      711.62      772.15     19.19 o 
  -3   1   7     2068.25     2036.41     51.48 o 
  -2   1   7      736.63      701.87     13.91 o 
  -1   1   7      852.91      682.43     13.75 o 
   0   1   7      198.08      221.24     10.84 o 
   1   1   7      141.23      133.14      4.96 o 
   2   1   7      854.45      864.08     16.50 o 
   3   1   7        1.35        4.31      2.68 o 
   4   1   7      137.32      193.61     20.49 o 
   5   1   7      827.81      900.76     41.24 o 
   6   1   7        0.78        5.98      3.48 o 
   7   1   7      214.02      216.87     14.90 o 
   8   1   7      801.94      753.33     29.77 o 
   9   1   7      396.52      345.53     21.74 o 
  -8   2   7       25.24       37.05      8.68 o 
  -7   2   7       13.45       25.14      5.68 o 
  -6   2   7      178.22      154.88     23.07 o 
  -5   2   7      425.25      440.19     21.07 o 
  -4   2   7        8.93       20.23      6.37 o 
  -3   2   7     1942.05     2013.87     39.86 o 
  -2   2   7     2768.62     2678.66     46.29 o 
  -1   2   7     2609.65     2622.13     31.76 o 
   0   2   7      316.80      291.13      9.07 o 
   1   2   7       11.25        8.45      1.00 o 
   2   2   7       26.18       37.69      4.90 o 
   3   2   7      372.54      348.96     19.21 o 
   4   2   7     2263.45     2404.34     63.52 o 
   5   2   7      118.44      118.42     13.50 o 
   6   2   7       81.77       71.88     11.54 o 
   7   2   7      105.61      100.72     12.21 o 
   8   2   7       95.63      107.92     14.21 o 
   9   2   7       70.94       83.70     10.26 o 
  10   2   7       25.32       28.76      8.69 o 
  -8   3   7      107.58      114.33     11.78 o 
  -7   3   7       30.42       15.74      7.14 o 
  -6   3   7       46.85       57.93     10.30 o 
  -5   3   7      289.04      295.61     32.05 o 
  -4   3   7       73.27       70.68     14.71 o 
  -3   3   7       74.73       73.27      8.88 o 
  -2   3   7      158.45      134.82     15.13 o 
  -1   3   7      392.72      327.60     17.75 o 
   0   3   7     1128.57     1072.05     20.74 o 
   1   3   7       45.96       52.30      5.03 o 
   2   3   7        7.38       14.81      2.94 o 
   3   3   7      557.32      564.04     16.74 o 
   4   3   7     1874.07     1864.44     52.52 o 
   5   3   7     4755.38     5436.71    557.98 o 
   6   3   7     2073.97     2135.31     90.24 o 
   7   3   7      165.18      188.61     27.43 o 
   8   3   7        2.88       12.25      6.12 o 
   9   3   7       47.97       43.19      5.88 o 
  10   3   7        1.99       15.55      6.62 o 
  -8   4   7       13.38       -1.20      4.10 o 
  -7   4   7       14.11       16.81      6.13 o 
  -6   4   7      174.06      177.12     40.99 o 
  -5   4   7     1555.12     1711.72     67.34 o 
  -4   4   7      152.32      184.78     26.13 o 
  -3   4   7        3.23        8.78      2.82 o 
  -2   4   7      274.18      227.58      7.51 o 
  -1   4   7        7.08        7.90      2.21 o 
   0   4   7        7.29        2.94      1.51 o 
   1   4   7      165.90      145.99     13.12 o 
   2   4   7      872.45      890.34     25.11 o 
   3   4   7       31.43       46.51      8.40 o 
   4   4   7      430.59      516.16     54.36 o 
   5   4   7      915.57      951.64     24.67 o 
   6   4   7     1124.59     1130.39     48.87 o 
   7   4   7      526.20      517.05     22.52 o 
   8   4   7       27.17       29.82      7.73 o 
   9   4   7        2.48        8.50      3.48 o 
  10   4   7        2.26        9.99      4.99 o 
  -7   5   7      161.72      147.56     22.59 o 
  -6   5   7       78.61       58.54     14.15 o 
  -5   5   7     1337.85     1556.41     51.96 o 
  -4   5   7      353.43      352.95     20.38 o 
  -3   5   7      276.27      315.76     11.87 o 
  -2   5   7       41.28       52.16      5.57 o 
  -1   5   7      220.97      221.95     20.07 o 
   0   5   7      117.12      110.58     14.23 o 
   1   5   7        2.91        1.87      2.32 o 
   2   5   7       67.15       78.46     13.00 o 
   3   5   7      404.92      449.14     24.77 o 
   4   5   7        0.64        2.25      2.12 o 
   5   5   7       60.87      107.68     15.99 o 
   6   5   7       49.24       43.51      8.39 o 
   7   5   7      268.19      297.70     35.40 o 
   8   5   7       29.43       37.79      9.58 o 
   9   5   7       19.00       25.73      7.50 o 
  10   5   7       31.11       52.89      8.26 o 
  -7   6   7      161.76      132.14     33.97 o 
  -6   6   7      119.94       95.46     19.75 o 
  -5   6   7      534.79      504.62     26.78 o 
  -4   6   7      251.08      246.44     21.87 o 
  -3   6   7      219.33      221.27     14.58 o 
  -2   6   7      122.80      121.30     14.63 o 
  -1   6   7       30.15       41.50      8.73 o 
   0   6   7      287.78      273.66     14.27 o 
   1   6   7     1392.54     1318.36     34.80 o 
   2   6   7     1793.37     1686.47     43.43 o 
   3   6   7     1707.68     1599.46     39.56 o 
   4   6   7      650.20      792.40     22.28 o 
   5   6   7       21.94       29.81      6.32 o 
   6   6   7       37.26       45.86      9.21 o 
   7   6   7        3.04        6.57      3.97 o 
   8   6   7       79.33       57.86     10.04 o 
   9   6   7      111.75      101.96     16.64 o 
  10   6   7       86.59      109.11     15.94 o 
  -6   7   7       10.80        3.28      3.29 o 
  -5   7   7       66.18       51.58     10.99 o 
  -4   7   7       61.25       59.43      8.20 o 
  -3   7   7        0.74        4.76      1.55 o 
  -2   7   7        5.04        7.36      4.81 o 
  -1   7   7      260.86      256.18     11.03 o 
   0   7   7      390.48      361.63     18.34 o 
   1   7   7      596.85      591.16     15.81 o 
   3   7   7     1612.27     1685.21     40.59 o 
   4   7   7      572.30      613.12     32.32 o 
   5   7   7      216.20      318.57     22.90 o 
   6   7   7      121.28      115.42     15.58 o 
   7   7   7       18.17       19.94      5.91 o 
   8   7   7      310.13      338.21     45.09 o 
   9   7   7      402.19      460.66     47.63 o 
  10   7   7      131.88      147.08     19.36 o 
  -6   8   7        6.59       13.89      7.44 o 
  -5   8   7        1.68        2.51      3.19 o 
  -4   8   7      234.66      274.32     14.27 o 
  -3   8   7      186.91      179.43     28.48 o 
  -2   8   7        4.38        9.07      4.69 o 
  -1   8   7      131.81      126.90     13.06 o 
   0   8   7        4.26       11.49      5.29 o 
   1   8   7       39.70       55.14      9.51 o 
   2   8   7       79.77      106.78     17.05 o 
   3   8   7       56.89       65.96      9.90 o 
   4   8   7        1.14       10.73      5.64 o 
   5   8   7       23.16       23.73      6.72 o 
   6   8   7       10.02       11.15      2.99 o 
   7   8   7       98.74      105.37     14.96 o 
   8   8   7      114.48      127.14     17.78 o 
   9   8   7      503.41      486.86     28.14 o 
  10   8   7      490.63      518.63     47.58 o 
  -5   9   7      114.28       60.23     16.52 o 
  -3   9   7       10.27       14.35      2.87 o 
  -2   9   7        3.74        1.60      2.62 o 
  -1   9   7      236.78      241.13     21.90 o 
   0   9   7      786.89      818.24     64.44 o 
   1   9   7      412.42      451.79     28.57 o 
   2   9   7       49.25       38.10      6.88 o 
   3   9   7      131.77      127.38     18.18 o 
   4   9   7      179.58      200.89     19.56 o 
   5   9   7       18.57       16.53      5.59 o 
   6   9   7      171.22      230.60     28.74 o 
   7   9   7      236.47      277.21     23.40 o 
   8   9   7      190.93      183.14     17.26 o 
   9   9   7       29.83       39.47      6.45 o 
  10   9   7        4.76       12.84      4.31 o 
  -4  10   7       57.96       35.18      8.69 o 
  -3  10   7      105.42       93.78     25.87 o 
  -2  10   7      154.39      110.77     18.13 o 
  -1  10   7      174.52      203.84     10.35 o 
   0  10   7      298.20      265.28     16.80 o 
   1  10   7      728.23      673.64     18.11 o 
   2  10   7      619.83      651.29     24.83 o 
   3  10   7      323.41      329.87     15.03 o 
   4  10   7       79.63       83.46      9.92 o 
   5  10   7        1.78       -1.06      3.62 o 
   6  10   7       44.71       77.58      9.91 o 
   7  10   7      248.15      433.70     45.02 o 
   8  10   7      389.99      420.35     55.66 o 
   9  10   7        3.38       10.07      4.24 o 
  -3  11   7       50.44       22.86      7.49 o 
  -2  11   7       23.64        7.97      2.28 o 
  -1  11   7       60.36       29.78     19.16 o 
   0  11   7       83.33       69.21     13.57 o 
   1  11   7        9.67       11.20      2.85 o 
   2  11   7       15.18       12.61      3.66 o 
   3  11   7      166.96      140.54     11.24 o 
   4  11   7        9.72       19.77      4.74 o 
   5  11   7      106.20      100.96      7.66 o 
   6  11   7      130.71      168.99     20.73 o 
   7  11   7      271.06      283.99     37.25 o 
   8  11   7      367.62      561.14     49.61 o 
   9  11   7      183.12      210.51     22.87 o 
  -2  12   7       29.92       19.95      8.27 o 
  -1  12   7        1.11        3.64      3.18 o 
   0  12   7        0.12        2.94      1.34 o 
   1  12   7       22.77       10.64      8.76 o 
   2  12   7       47.06       44.68     15.45 o 
   3  12   7       14.98       12.76      4.86 o 
   4  12   7       53.86       57.59      7.20 o 
   5  12   7      103.02      118.74     17.02 o 
   6  12   7       99.00      105.90     12.38 o 
   7  12   7       61.02       67.28     11.48 o 
   8  12   7      164.48      160.38     24.32 o 
  -1  13   7       76.53       90.92     16.30 o 
   0  13   7        7.77        8.80      2.53 o 
   1  13   7       85.26       58.73      8.17 o 
   2  13   7       66.12       61.98      9.72 o 
   3  13   7      168.53      163.55     10.47 o 
   4  13   7        6.29       12.66      5.35 o 
   5  13   7       15.26       17.69      4.91 o 
   6  13   7       20.15       20.07      5.88 o 
   7  13   7       48.19       45.42      8.10 o 
   8  13   7        0.12       15.41      5.07 o 
   1  14   7       95.30       72.98     17.66 o 
   2  14   7       82.87       86.08     12.56 o 
   3  14   7       62.76       77.07     11.42 o 
   4  14   7        5.62        9.13      4.61 o 
   5  14   7       49.38       42.19      6.97 o 
   6  14   7       62.63       58.31     12.35 o 
  -5 -12   8       27.09       20.04      4.59 o 
  -4 -12   8       47.93       48.84     10.49 o 
  -3 -12   8        0.18        8.99      4.31 o 
  -2 -12   8        9.05        7.44      3.29 o 
  -1 -12   8        2.32        2.79      3.03 o 
  -6 -11   8      225.07      251.44     13.42 o 
  -5 -11   8       84.77       63.19     12.22 o 
  -4 -11   8      137.21      104.27     15.13 o 
  -3 -11   8       51.12       55.96     11.24 o 
  -2 -11   8       27.44       35.96      7.48 o 
  -1 -11   8        5.52        9.41      3.29 o 
   0 -11   8       64.86       45.85      7.70 o 
   1 -11   8        2.11        5.31      3.63 o 
  -7 -10   8       15.06       10.51      3.49 o 
  -6 -10   8      435.06      502.80     25.66 o 
  -5 -10   8      231.83      225.52     19.79 o 
  -4 -10   8      605.50      638.75     18.32 o 
  -3 -10   8       91.02       89.82     19.65 o 
  -2 -10   8       12.32        4.95      2.02 o 
  -1 -10   8        3.00        1.85      3.61 o 
   0 -10   8       76.80       81.59     15.61 o 
   1 -10   8      218.15      251.13     35.05 o 
   2 -10   8      117.60      130.25      9.59 o 
  -8  -9   8        0.96        5.01      2.92 o 
  -7  -9   8        5.10        4.31      1.48 o 
  -6  -9   8      113.90       90.00     20.65 o 
  -5  -9   8        6.49        2.13      0.85 o 
  -4  -9   8      160.94      154.31     13.01 o 
  -3  -9   8       10.53       11.28      2.31 o 
  -2  -9   8       68.99       73.33      7.25 o 
  -1  -9   8        8.14        5.59      4.92 o 
   0  -9   8       50.11       52.81      6.97 o 
   1  -9   8       54.17       76.32     11.74 o 
   2  -9   8      624.12      733.84     53.93 o 
   3  -9   8      283.06      373.97     44.43 o 
  -8  -8   8      109.89      106.84     18.20 o 
  -7  -8   8       91.25       74.52     15.85 o 
  -6  -8   8      163.29      153.66     11.96 o 
  -5  -8   8      158.55      184.82     17.68 o 
  -4  -8   8      202.42      226.62     15.17 o 
  -3  -8   8      415.07      427.01     22.64 o 
  -2  -8   8        6.96        2.94      4.64 o 
  -1  -8   8      220.90      216.33      8.90 o 
   0  -8   8      212.95      216.06     30.04 o 
   1  -8   8       66.32       60.69      8.66 o 
   2  -8   8        0.53        1.39      2.32 o 
   3  -8   8      180.70      228.50     31.63 o 
   4  -8   8      134.01      172.22     23.06 o 
  -9  -7   8      163.60      146.63     26.43 o 
  -8  -7   8      212.50      193.76     23.89 o 
  -7  -7   8       90.71       63.37     12.86 o 
  -6  -7   8      721.24      706.40     49.51 o 
  -5  -7   8       20.47       19.17      5.78 o 
  -4  -7   8      112.84      129.78     15.41 o 
  -3  -7   8        0.37        3.69      3.06 o 
  -2  -7   8        3.23        3.58      1.37 o 
  -1  -7   8      282.44      254.70     60.12 o 
   0  -7   8      638.70      605.23     25.83 o 
   1  -7   8        0.51        1.71      1.67 o 
   2  -7   8      143.83      173.06     34.58 o 
   3  -7   8      148.74      157.82     25.26 o 
   4  -7   8       40.32       36.48      6.89 o 
   5  -7   8       47.06       48.14     10.29 o 
  -9  -6   8       65.84       48.67      7.10 o 
  -8  -6   8       19.43       10.97      3.51 o 
  -7  -6   8       26.58       28.49      4.89 o 
  -6  -6   8      384.67      410.64     16.46 o 
  -5  -6   8       65.97       45.74      8.36 o 
  -4  -6   8     1062.66     1146.74     36.66 o 
  -3  -6   8      545.00      595.28     29.95 o 
  -2  -6   8      922.54      867.91     45.11 o 
  -1  -6   8      441.97      411.80     19.97 o 
   0  -6   8      469.97      462.89     23.32 o 
   1  -6   8      119.95      101.41     27.04 o 
   2  -6   8        4.96        7.52      2.03 o 
   3  -6   8       11.49       13.03      2.85 o 
   4  -6   8       31.32       28.72     10.52 o 
   5  -6   8        8.38        9.13      2.06 o 
   6  -6   8      107.52       79.98     13.28 o 
  -9  -5   8       10.85       11.85      3.63 o 
  -8  -5   8       47.39       32.90      4.37 o 
  -7  -5   8      344.57      334.46     14.11 o 
  -6  -5   8       33.66       32.48      6.32 o 
  -5  -5   8        2.54        2.70      2.88 o 
  -4  -5   8      182.38      183.75     20.43 o 
  -3  -5   8      147.30      138.51     12.01 o 
  -2  -5   8      454.49      437.04     21.00 o 
  -1  -5   8      651.38      678.49     26.98 o 
   0  -5   8      256.85      298.69     30.45 o 
   1  -5   8      895.66      852.63     24.88 o 
   2  -5   8      341.09      331.52     15.93 o 
   3  -5   8      165.08      165.73     40.98 o 
   4  -5   8      135.29      105.18     24.59 o 
   5  -5   8      251.67      204.64     23.04 o 
   6  -5   8      511.06      492.88     25.95 o 
   7  -5   8      376.02      379.81     22.01 o 
  -9  -4   8       19.32       20.44      8.74 o 
  -8  -4   8       32.16       38.52      5.90 o 
  -7  -4   8       76.48       75.51      8.20 o 
  -6  -4   8      185.76      181.76     13.82 o 
  -5  -4   8        3.10        9.06      2.28 o 
  -4  -4   8      239.58      209.27      7.61 o 
  -3  -4   8      120.10      122.38     13.96 o 
  -2  -4   8       12.66       10.44      2.43 o 
  -1  -4   8      137.68      141.01     15.06 o 
   0  -4   8       25.37       30.97      5.26 o 
   1  -4   8      239.80      198.61      4.57 o 
   2  -4   8        3.73        9.79      3.11 o 
   3  -4   8     1001.76     1010.47     30.63 o 
   4  -4   8      280.12      287.35     15.52 o 
   5  -4   8      183.15      191.45     10.68 o 
   6  -4   8      268.86      263.22     12.59 o 
   7  -4   8      422.26      406.63     19.78 o 
  -9  -3   8        0.49        8.27      4.73 o 
  -8  -3   8      150.62      152.13     21.58 o 
  -7  -3   8      242.36      241.38     25.93 o 
  -6  -3   8     1245.85     1345.63     45.74 o 
  -5  -3   8      112.67      121.39     17.77 o 
  -4  -3   8      735.14      755.11     29.54 o 
  -3  -3   8      222.81      200.53     20.11 o 
  -2  -3   8      306.36      266.20     12.87 o 
  -1  -3   8       29.50       29.74      3.75 o 
   0  -3   8     1055.82     1019.44     21.34 o 
   1  -3   8      558.73      545.05     22.94 o 
   2  -3   8        4.50       13.07      3.05 o 
   3  -3   8      202.42      197.10      7.63 o 
   4  -3   8     1470.88     1410.46     46.83 o 
   5  -3   8      464.91      463.17     36.37 o 
   6  -3   8       14.17        9.73      4.15 o 
   7  -3   8       42.89       34.43      5.60 o 
   8  -3   8       99.07       68.66     14.03 o 
  -9  -2   8      137.24      126.41     23.47 o 
  -8  -2   8       25.65       24.14      7.25 o 
  -7  -2   8      264.48      268.20     32.19 o 
  -6  -2   8     3154.38     3460.05    653.93 o 
  -5  -2   8     1318.89     1403.21     58.22 o 
  -4  -2   8      191.19      181.67      9.43 o 
  -3  -2   8      127.23      112.82      5.65 o 
  -2  -2   8       81.55       65.12     12.75 o 
  -1  -2   8      266.65      260.58     17.78 o 
   0  -2   8     1153.19     1036.31     18.62 o 
   1  -2   8     1233.72     1264.98     71.19 o 
   2  -2   8      119.04      135.36     11.28 o 
   3  -2   8      302.56      330.57     21.03 o 
   4  -2   8      264.06      241.17     15.45 o 
   5  -2   8      357.89      364.91     16.17 o 
   6  -2   8       65.51       75.57     10.13 o 
   7  -2   8       58.22       58.95     11.61 o 
   8  -2   8      401.08      339.91     27.73 o 
  -9  -1   8       32.31       22.77      6.60 o 
  -8  -1   8        0.91        1.07      3.24 o 
  -7  -1   8        0.49       -3.29      3.94 o 
  -6  -1   8      900.12      973.07     34.85 o 
  -5  -1   8      459.26      460.94     22.24 o 
  -4  -1   8      389.99      425.65     23.95 o 
  -3  -1   8      431.52      420.02     16.88 o 
  -2  -1   8      233.66      222.79     10.74 o 
  -1  -1   8       19.74       17.34      4.98 o 
   0  -1   8     1359.99     1272.74     22.33 o 
   1  -1   8     2358.03     2320.34     84.93 o 
   2  -1   8     1714.54     1696.78     23.11 o 
   3  -1   8      634.48      645.68     15.15 o 
   4  -1   8        0.95        4.29      2.21 o 
   5  -1   8       53.68       38.36      7.75 o 
   6  -1   8       88.36      126.01     17.90 o 
   7  -1   8       49.83       43.57      6.90 o 
   8  -1   8       13.48       11.33      5.53 o 
  -9   0   8      177.86      173.74     14.24 o 
  -8   0   8      307.32      313.27     55.09 o 
  -7   0   8       11.69        8.36      4.20 o 
  -6   0   8      102.73      111.17     17.32 o 
  -5   0   8       85.22      101.18     16.13 o 
  -4   0   8       66.17       80.39     13.98 o 
  -3   0   8       41.98       56.69      8.47 o 
  -2   0   8       64.28       72.53     14.52 o 
  -1   0   8       27.79       16.44      3.06 o 
   0   0   8       49.36       46.51      7.22 o 
   1   0   8      622.64      626.67     12.05 o 
   2   0   8     2011.95     1939.24     34.12 o 
   3   0   8     1192.50     1234.62     23.25 o 
   4   0   8      748.45      796.49     29.74 o 
   5   0   8        3.88       -0.01      3.84 o 
   6   0   8       55.96       80.83      8.62 o 
   7   0   8      509.35      521.70     26.63 o 
   8   0   8      731.98      757.80     56.83 o 
   9   0   8      108.46       84.64     11.13 o 
  -8   1   8      913.00     1047.26    238.11 o 
  -7   1   8      436.66      436.38     19.60 o 
  -6   1   8      233.85      220.81     30.25 o 
  -5   1   8        4.27       -3.53      3.55 o 
  -4   1   8        5.26        8.33      2.62 o 
  -3   1   8        6.80        9.74      5.68 o 
  -2   1   8      483.59      486.33     11.07 o 
  -1   1   8      525.69      486.74     10.48 o 
   0   1   8      296.39      309.36     11.93 o 
   1   1   8      903.12      877.68     17.00 o 
   2   1   8      528.58      583.90     18.18 o 
   3   1   8      214.88      215.89     14.77 o 
   4   1   8       10.36        5.49      1.73 o 
   5   1   8        2.33       20.30      4.55 o 
   6   1   8       36.97       36.66      8.35 o 
   7   1   8      201.04      199.13     11.47 o 
   8   1   8      711.35      705.35     39.95 o 
   9   1   8      520.07      471.39     51.15 o 
  -8   2   8      350.02      304.57     30.75 o 
  -7   2   8      136.93      145.24     19.87 o 
  -6   2   8      517.99      556.06     19.92 o 
  -5   2   8        5.13       16.19      4.39 o 
  -4   2   8        2.26       -3.50      3.56 o 
  -3   2   8      131.39      145.71     23.64 o 
  -2   2   8     1145.55     1101.10     16.46 o 
  -1   2   8     1166.64     1105.70     20.52 o 
   0   2   8     1387.87     1239.89     21.97 o 
   1   2   8      246.61      208.09      8.22 o 
   2   2   8       32.13       38.19      5.10 o 
   3   2   8       98.96       92.77      8.19 o 
   4   2   8       81.02       88.83     13.08 o 
   5   2   8      637.00      603.04     24.53 o 
   6   2   8        0.75       -4.89      4.04 o 
   7   2   8       19.19       15.87      6.45 o 
   8   2   8      139.61      149.69     11.64 o 
   9   2   8       26.83       14.85      5.55 o 
  -8   3   8        2.49        9.14      4.98 o 
  -7   3   8        1.62       -0.53      3.50 o 
  -6   3   8       18.39       17.60      4.59 o 
  -5   3   8        7.98        9.45      4.69 o 
  -4   3   8       85.57       80.86     14.78 o 
  -3   3   8      109.72       94.40     16.86 o 
  -2   3   8      576.31      567.95     10.41 o 
  -1   3   8     1390.99     1444.19     37.10 o 
   0   3   8     1459.11     1324.28     23.39 o 
   1   3   8      214.40      201.42     14.75 o 
   2   3   8       32.66       31.96      4.47 o 
   3   3   8        3.81       12.29      1.95 o 
   4   3   8      637.06      651.54     16.56 o 
   5   3   8     1651.30     1831.25    226.76 o 
   6   3   8      834.77      881.39     43.21 o 
   7   3   8      704.65      646.52     30.87 o 
   8   3   8       47.57       42.10      6.77 o 
   9   3   8       83.87      123.04     15.09 o 
  -7   4   8       47.28       49.95      9.35 o 
  -6   4   8      156.48      133.93     20.06 o 
  -5   4   8      185.82      210.04     21.41 o 
  -4   4   8      268.41      294.52     78.22 o 
  -3   4   8        1.94        4.53      1.64 o 
  -2   4   8       38.23       52.02      5.80 o 
  -1   4   8       62.18       41.74      7.28 o 
   0   4   8      307.90      333.26     13.43 o 
   1   4   8      606.10      537.72     11.01 o 
   2   4   8      277.24      279.56     20.16 o 
   3   4   8       10.60       16.73      3.99 o 
   4   4   8      155.71      171.39     10.09 o 
   5   4   8     1429.74     1469.96     52.76 o 
   6   4   8     1767.39     1832.71     76.02 o 
   7   4   8     1480.32     1380.68     58.98 o 
   8   4   8      333.07      303.89     26.11 o 
   9   4   8        2.04       11.56      4.58 o 
  10   4   8        3.09       10.10      7.39 o 
  -7   5   8        0.76       10.04      4.31 o 
  -6   5   8       68.87       67.41     14.83 o 
  -5   5   8      776.72      889.88     55.01 o 
  -4   5   8     1118.33     1252.64     43.16 o 
  -3   5   8      564.48      639.52     23.49 o 
  -2   5   8       74.81       62.05      9.68 o 
  -1   5   8      222.13      162.72     17.57 o 
   0   5   8       52.21       44.04      7.76 o 
   1   5   8       46.98       51.22     11.58 o 
   2   5   8      787.53      790.99     19.27 o 
   3   5   8       29.88       39.57      6.04 o 
   4   5   8       54.62       69.09     10.51 o 
   5   5   8      373.00      378.91     15.25 o 
   6   5   8       11.92       23.37      5.68 o 
   7   5   8      747.85      715.15     36.81 o 
   8   5   8      206.98      216.12     27.97 o 
   9   5   8       23.14       22.40      4.30 o 
  10   5   8        3.42        7.37      4.11 o 
  -6   6   8        0.86       -0.24      3.10 o 
  -5   6   8        0.85        8.63      4.91 o 
  -4   6   8      200.93      208.70     19.53 o 
  -3   6   8      738.62      849.32     22.78 o 
  -2   6   8      371.72      388.10     20.56 o 
  -1   6   8        4.11        3.17      4.37 o 
   0   6   8       47.24       47.69      6.81 o 
   1   6   8       45.09       59.98      8.19 o 
   2   6   8      663.35      638.18     16.45 o 
   3   6   8     1447.04     1430.72     28.38 o 
   4   6   8      339.69      504.38     36.48 o 
   5   6   8      261.97      268.31     20.19 o 
   6   6   8       22.07       19.50      4.25 o 
   7   6   8        1.94        0.88      3.94 o 
   8   6   8        1.77        5.94      4.66 o 
   9   6   8       28.83       47.06      8.83 o 
  10   6   8        9.15       16.96      7.09 o 
  -6   7   8      125.61       77.37     23.94 o 
  -5   7   8       18.93       10.84      4.03 o 
  -4   7   8       93.04       89.78     11.72 o 
  -3   7   8       98.85       86.20     11.13 o 
  -2   7   8      161.01      177.20     20.26 o 
  -1   7   8      218.60      197.86     10.93 o 
   0   7   8       80.60       72.36     11.16 o 
   1   7   8      215.60      203.26     20.32 o 
   2   7   8     1082.09     1004.33     81.54 o 
   3   7   8      376.93      375.10     14.95 o 
   4   7   8     1772.82     1935.42     78.65 o 
   5   7   8     1133.04     1799.46     93.89 o 
   6   7   8        1.63       12.70      5.12 o 
   7   7   8       31.86       22.14      6.86 o 
   8   7   8        3.28        9.36      6.03 o 
   9   7   8        8.38        6.13      4.38 o 
  10   7   8      194.22      213.97     36.16 o 
  -5   8   8      157.63       99.43     28.94 o 
  -4   8   8       14.16       15.89      4.21 o 
  -3   8   8      199.03      191.23     20.57 o 
  -2   8   8       21.36       16.93      6.74 o 
  -1   8   8        0.60        2.95      4.76 o 
   0   8   8      292.51      278.30     14.97 o 
   1   8   8       78.42       79.09     11.37 o 
   2   8   8      231.44      213.16     17.72 o 
   3   8   8        3.33        4.52      3.34 o 
   4   8   8        8.29        9.77      5.23 o 
   5   8   8       88.18       93.13     10.82 o 
   6   8   8       83.22      125.39     17.27 o 
   7   8   8      160.23      160.71     17.70 o 
   8   8   8       59.05       63.87     11.19 o 
   9   8   8      175.39      185.40     30.37 o 
  -5   9   8      121.11       52.46     21.10 o 
  -4   9   8      169.38       97.18     25.50 o 
  -3   9   8       14.06        9.02      3.59 o 
  -2   9   8       23.38       27.15      3.78 o 
  -1   9   8       65.20       68.67     21.05 o 
   0   9   8      617.00      645.80     20.66 o 
   1   9   8      686.41      714.67     32.46 o 
   2   9   8       45.42       42.63      7.78 o 
   3   9   8      144.06      139.14     19.95 o 
   4   9   8      370.28      419.42     36.45 o 
   5   9   8        6.28        6.74      4.14 o 
   6   9   8        6.37        8.71      4.87 o 
   7   9   8      331.82      370.44     26.40 o 
   8   9   8       98.98      107.33     11.39 o 
   9   9   8       12.82       10.74      5.58 o 
  -4  10   8       56.12       29.12     10.76 o 
  -3  10   8       93.89       67.02     15.07 o 
  -2  10   8       90.24       78.57     26.85 o 
  -1  10   8       59.81       66.86     13.57 o 
   0  10   8      588.92      587.28     19.61 o 
   1  10   8      417.45      408.76     17.45 o 
   2  10   8      688.19      775.17     29.03 o 
   3  10   8       35.90       33.91      9.84 o 
   4  10   8      254.95      280.44     16.35 o 
   5  10   8        1.64       -0.26      1.71 o 
   6  10   8       11.17       11.95      3.50 o 
   7  10   8      311.64      370.08     22.24 o 
   8  10   8       82.46      103.60     12.62 o 
   9  10   8       10.71       15.72      5.67 o 
  -3  11   8       51.05       18.82      9.62 o 
  -2  11   8      298.44      322.84     26.07 o 
  -1  11   8       36.89       26.11      4.25 o 
   0  11   8        1.37        5.11      1.56 o 
   1  11   8      107.74       97.14     13.81 o 
   2  11   8      294.88      357.34     22.02 o 
   3  11   8      147.24      154.52     10.37 o 
   4  11   8        0.47        2.14      1.90 o 
   5  11   8       92.62       94.18      7.45 o 
   6  11   8       18.45       12.23      5.02 o 
   7  11   8      268.34      245.42     20.60 o 
   8  11   8      301.01      324.90     26.08 o 
   9  11   8      182.79      258.13     37.19 o 
  -2  12   8       31.42       16.30      7.33 o 
  -1  12   8       98.19      101.34     15.23 o 
   0  12   8       36.41       33.37     14.44 o 
   1  12   8       76.23       45.37     12.02 o 
   2  12   8       17.04        8.00      5.33 o 
   3  12   8       41.46       33.76      6.97 o 
   4  12   8       73.46       85.37     15.00 o 
   5  12   8      518.80      519.90     29.90 o 
   6  12   8      115.56      136.10     15.71 o 
   7  12   8      386.08      453.49     45.25 o 
   8  12   8      182.50      176.99     18.00 o 
   0  13   8       82.84       80.45     16.35 o 
   1  13   8       18.34        9.43      3.06 o 
   2  13   8       96.02       83.96     22.83 o 
   3  13   8      153.93      136.17     21.17 o 
   4  13   8       42.20       41.46      6.69 o 
   5  13   8      274.38      301.06     18.56 o 
   6  13   8       39.82       41.30      7.37 o 
   7  13   8       43.83       18.31      5.54 o 
   2  14   8        9.80       13.88      6.79 o 
   3  14   8       10.26       17.96      6.18 o 
   4  14   8       35.30       26.01      5.97 o 
   5  14   8      187.16      188.37     29.16 o 
   6  14   8       31.02       34.13      7.26 o 
  -5 -11   9      205.49      172.75     14.86 o 
  -4 -11   9       40.09       41.67     10.70 o 
  -3 -11   9        5.51        9.20      3.99 o 
  -2 -11   9        8.53        6.76      2.25 o 
  -1 -11   9       43.44       44.90     11.52 o 
   0 -11   9       25.48       24.89      5.61 o 
  -6 -10   9       65.47       34.79     10.82 o 
  -5 -10   9      465.01      486.78     18.47 o 
  -4 -10   9      580.51      696.03     48.21 o 
  -3 -10   9      123.87      130.90     11.59 o 
  -2 -10   9        2.32        3.97      3.91 o 
  -1 -10   9        0.70        4.23      2.47 o 
   0 -10   9       17.26       16.20      6.66 o 
   1 -10   9        2.13        9.17      4.29 o 
  -7  -9   9      196.01      188.59     20.96 o 
  -6  -9   9       30.87       32.30      8.12 o 
  -5  -9   9       63.18       53.43      6.63 o 
  -4  -9   9       39.15       43.25      5.73 o 
  -3  -9   9      143.89      148.71     16.37 o 
  -2  -9   9       57.88       58.19      9.13 o 
  -1  -9   9       12.02       12.83      3.64 o 
   0  -9   9        7.99       23.85      5.91 o 
   1  -9   9      132.24      157.24     20.88 o 
   2  -9   9      216.79      233.93     34.85 o 
   3  -9   9      285.08      323.42     43.76 o 
  -8  -8   9       20.61       17.25      5.31 o 
  -7  -8   9      696.96      781.98    177.89 o 
  -6  -8   9       45.40       40.00      7.84 o 
  -5  -8   9       25.49       26.38      7.17 o 
  -4  -8   9      134.17      131.68     14.69 o 
  -3  -8   9       41.09       44.02      6.09 o 
  -2  -8   9       81.61      101.94     11.14 o 
  -1  -8   9       85.27      103.57      8.79 o 
   0  -8   9      141.38      127.67     21.83 o 
   1  -8   9       42.77       50.12      9.21 o 
   2  -8   9      426.26      462.81     24.15 o 
   3  -8   9      469.98      499.09     32.03 o 
   4  -8   9      286.78      335.74     44.78 o 
  -8  -7   9       56.67       43.30     12.87 o 
  -7  -7   9      653.96      722.75     36.62 o 
  -6  -7   9      412.22      450.30     13.81 o 
  -5  -7   9       59.39       86.42     14.19 o 
  -4  -7   9      138.70      162.22     14.81 o 
  -3  -7   9      224.21      225.84     13.39 o 
  -2  -7   9       37.78       55.87      5.65 o 
  -1  -7   9      257.63      325.55     33.10 o 
   0  -7   9      262.55      256.07     18.10 o 
   1  -7   9      127.05      124.11     12.96 o 
   2  -7   9        0.38        4.34      1.23 o 
   3  -7   9        7.82        4.53      1.93 o 
   4  -7   9       12.51        8.82      3.82 o 
   5  -7   9        3.67        6.13      2.98 o 
  -8  -6   9        1.42       11.24      4.61 o 
  -7  -6   9      299.09      325.84     20.69 o 
  -6  -6   9       95.94      111.81     21.15 o 
  -5  -6   9      103.09      114.15     17.84 o 
  -4  -6   9       52.97       77.66      7.71 o 
  -3  -6   9       34.72       32.86      5.71 o 
  -2  -6   9       35.66       34.63      4.84 o 
  -1  -6   9      131.89      132.21     19.45 o 
   0  -6   9      413.31      411.01     18.66 o 
   1  -6   9      178.67      226.58     19.37 o 
   2  -6   9       37.20       39.27      8.01 o 
   3  -6   9      109.80       97.51     25.20 o 
   4  -6   9      379.87      333.22     51.03 o 
   5  -6   9       18.86       21.19      9.69 o 
  -8  -5   9        8.73       11.99      2.73 o 
  -7  -5   9        4.27        6.51      4.11 o 
  -6  -5   9       19.68       11.94      4.69 o 
  -5  -5   9       26.97       17.16      3.61 o 
  -4  -5   9      198.88      208.25     30.58 o 
  -3  -5   9      564.11      584.84     30.14 o 
  -2  -5   9      904.41      893.48     50.23 o 
  -1  -5   9      174.88      190.84     27.93 o 
   0  -5   9      629.93      582.86     28.62 o 
   1  -5   9     1275.60     1199.61     33.99 o 
   2  -5   9      227.02      232.07     15.52 o 
   3  -5   9       30.61       39.03      9.08 o 
   4  -5   9        0.33        3.17      2.30 o 
   5  -5   9        8.05        8.39      2.27 o 
   6  -5   9      194.75      160.61     35.36 o 
  -8  -4   9       17.62       25.10      3.69 o 
  -7  -4   9       28.56       21.27      3.48 o 
  -6  -4   9       51.47       59.52      4.05 o 
  -5  -4   9       71.59       63.41     13.26 o 
  -4  -4   9      120.80      109.45     24.00 o 
  -3  -4   9     1092.36     1123.97     37.27 o 
  -2  -4   9      352.61      386.36     21.16 o 
  -1  -4   9      715.73      680.80     34.02 o 
   0  -4   9       79.60       87.18     14.36 o 
   1  -4   9        1.09        0.54      0.29 o 
   2  -4   9      315.65      275.92     13.84 o 
   3  -4   9      579.41      621.77     27.52 o 
   4  -4   9      103.79      106.28     16.02 o 
   5  -4   9      149.93      156.42     29.82 o 
   6  -4   9      166.43      111.33     28.28 o 
   7  -4   9      341.43      261.26     32.46 o 
  -8  -3   9       15.65       12.57      4.40 o 
  -7  -3   9      325.17      348.77     33.90 o 
  -6  -3   9       35.57       44.06      7.05 o 
  -5  -3   9       14.38       11.75      3.51 o 
  -4  -3   9        0.78        2.98      1.86 o 
  -3  -3   9       47.06       42.19      4.68 o 
  -2  -3   9      416.47      373.08     12.33 o 
  -1  -3   9        9.69       17.02      3.55 o 
   0  -3   9      306.71      279.94     13.07 o 
   1  -3   9      261.65      247.83      6.84 o 
   2  -3   9      196.08      194.17     27.26 o 
   3  -3   9       98.47      101.75     21.72 o 
   4  -3   9      375.98      345.52     11.24 o 
   5  -3   9      235.33      220.26     10.81 o 
   6  -3   9      196.84      177.19      9.43 o 
   7  -3   9      165.08      152.33     11.87 o 
  -8  -2   9       12.76       11.27      5.91 o 
  -7  -2   9      319.89      311.55     27.34 o 
  -6  -2   9      997.30     1059.41     33.25 o 
  -5  -2   9      579.39      616.12     24.28 o 
  -4  -2   9      152.70      160.66     12.11 o 
  -3  -2   9      209.67      210.36     22.51 o 
  -2  -2   9      221.07      196.01     19.81 o 
  -1  -2   9      573.70      510.90     53.45 o 
   0  -2   9      427.00      400.90     12.32 o 
   1  -2   9      239.96      237.94      9.90 o 
   2  -2   9       93.23       94.71     14.57 o 
   3  -2   9       35.28       30.72      4.40 o 
   4  -2   9      452.55      433.12     25.85 o 
   5  -2   9      338.13      373.72     32.29 o 
   6  -2   9      424.95      411.05     34.81 o 
   7  -2   9       12.68        8.59      3.80 o 
   8  -2   9      198.36      221.68     15.38 o 
  -8  -1   9       26.06       22.16      5.54 o 
  -7  -1   9        7.72       11.90      6.60 o 
  -6  -1   9      400.71      412.87     45.57 o 
  -5  -1   9     1280.35     1383.69     48.54 o 
  -4  -1   9      456.07      449.29     31.47 o 
  -3  -1   9      160.05      169.02     24.75 o 
  -2  -1   9       24.03       22.20      4.30 o 
  -1  -1   9      243.71      229.49     18.92 o 
   0  -1   9     1408.25     1386.97     17.15 o 
   1  -1   9     1825.45     1766.53     21.49 o 
   2  -1   9      889.88      916.02     17.25 o 
   3  -1   9      776.51      748.20     19.73 o 
   4  -1   9       57.52       82.72     11.07 o 
   5  -1   9      327.09      369.68     28.97 o 
   6  -1   9      435.34      415.93     46.93 o 
   7  -1   9       88.32      105.31      8.53 o 
   8  -1   9      241.41      226.85     39.51 o 
  -8   0   9      135.95      142.70     22.87 o 
  -7   0   9       95.27       94.03     19.11 o 
  -6   0   9        9.83        6.93      3.80 o 
  -5   0   9        3.36       14.14      4.06 o 
  -4   0   9      141.27      129.46     10.80 o 
  -3   0   9       24.26       25.83      5.43 o 
  -2   0   9      528.68      490.87     20.69 o 
  -1   0   9      362.60      348.75     12.17 o 
   0   0   9       65.31       48.40      3.29 o 
   1   0   9     1416.50     1366.81     21.49 o 
   2   0   9     1897.17     2067.54     27.04 o 
   3   0   9      696.01      782.74     28.34 o 
   4   0   9      565.28      620.08     27.12 o 
   5   0   9        0.77        4.96      2.14 o 
   6   0   9      311.11      328.54     28.35 o 
   7   0   9      375.41      372.17     43.05 o 
   8   0   9      146.99      135.25     13.41 o 
  -8   1   9      623.36      784.63    125.13 o 
  -7   1   9      621.97      685.27     20.03 o 
  -6   1   9      174.56      181.17     36.58 o 
  -5   1   9        5.14        9.35      4.36 o 
  -4   1   9      120.14      135.80     23.66 o 
  -3   1   9      223.70      234.04     11.02 o 
  -2   1   9       18.31       25.75      6.80 o 
  -1   1   9        1.28        3.72      5.60 o 
   0   1   9       52.61       48.45      4.33 o 
   1   1   9      607.29      572.13     10.66 o 
   2   1   9      141.19      174.07     12.78 o 
   3   1   9       53.02       73.61     11.10 o 
   4   1   9       47.18       30.84      5.50 o 
   5   1   9      294.42      337.79     30.76 o 
   6   1   9        1.00        1.05      3.31 o 
   7   1   9       38.01       43.39      6.06 o 
   8   1   9      179.10      159.85     21.67 o 
   9   1   9      719.80      708.29    128.63 o 
  -8   2   9      149.24      116.25     26.06 o 
  -7   2   9      319.13      325.64     35.59 o 
  -6   2   9      244.32      293.76     35.76 o 
  -5   2   9       58.38       57.38     11.23 o 
  -4   2   9        0.43        5.10      3.61 o 
  -3   2   9      139.17      141.01     18.91 o 
  -2   2   9     1176.69     1225.76     18.01 o 
  -1   2   9     2299.05     2338.84     28.97 o 
   0   2   9      927.14      896.71     13.22 o 
   1   2   9      842.42      751.52     11.82 o 
   2   2   9       91.00      101.19      7.86 o 
   3   2   9        4.07        1.57      2.91 o 
   4   2   9       33.34       31.78      5.61 o 
   5   2   9      114.74      107.01     15.07 o 
   6   2   9       33.02       56.61      6.70 o 
   7   2   9       35.71       44.93      7.76 o 
   8   2   9        6.65        4.31      2.65 o 
   9   2   9      169.50      193.29     24.78 o 
  -7   3   9        2.40       15.90      6.43 o 
  -6   3   9        3.74        1.87      1.36 o 
  -5   3   9        7.31        5.85      3.52 o 
  -4   3   9       82.69       90.47     12.61 o 
  -3   3   9       18.81       22.01      5.71 o 
  -2   3   9      149.77      164.59     14.16 o 
  -1   3   9     2023.79     1906.89     29.40 o 
   0   3   9     2566.46     2504.33     29.55 o 
   1   3   9     1005.37      967.38     20.03 o 
   2   3   9      120.06      124.73     11.74 o 
   3   3   9        7.19       11.07      7.61 o 
   4   3   9     1000.84      960.16     39.04 o 
   5   3   9      109.92      136.31     19.18 o 
   6   3   9      963.61      897.02     33.15 o 
   7   3   9      203.75      200.32     25.76 o 
   8   3   9        3.16        6.01      3.63 o 
   9   3   9       75.51       89.74     18.50 o 
  -7   4   9        1.49        8.33      4.44 o 
  -6   4   9       76.45       66.78     12.38 o 
  -5   4   9       20.95       24.97      4.69 o 
  -4   4   9        0.53        6.10      3.64 o 
  -3   4   9        1.11        2.85      1.41 o 
  -2   4   9        3.63        7.59      2.92 o 
  -1   4   9      443.15      359.05     14.88 o 
   0   4   9      813.91      816.20     11.47 o 
   1   4   9     1347.20     1283.92     33.91 o 
   2   4   9        0.86        1.63      3.27 o 
   3   4   9      557.20      519.24     20.54 o 
   4   4   9       87.95      142.14     27.97 o 
   5   4   9      645.63      684.31     34.88 o 
   6   4   9     1861.12     1812.20     74.27 o 
   7   4   9     1276.14     1318.46     37.62 o 
   8   4   9      403.79      434.11     43.10 o 
   9   4   9       28.92       17.46      7.77 o 
  -6   5   9        0.63        3.44      2.62 o 
  -5   5   9       83.08       90.19     14.28 o 
  -4   5   9      222.08      242.42     39.06 o 
  -3   5   9      675.44      752.93     27.74 o 
  -2   5   9      146.83      156.51     15.64 o 
  -1   5   9       68.45       63.59      9.26 o 
   0   5   9      122.50      131.25     15.90 o 
   1   5   9       48.70       45.16      6.65 o 
   2   5   9        7.61        8.91      1.52 o 
   3   5   9      460.60      478.28     19.45 o 
   4   5   9       38.99       55.21     11.35 o 
   5   5   9       85.63       97.97     14.52 o 
   6   5   9     1013.86     1014.98     48.08 o 
   7   5   9      942.27      911.18     28.87 o 
   8   5   9      302.05      368.57     48.44 o 
   9   5   9      104.71      130.66     15.12 o 
  -6   6   9        5.10        9.54      3.46 o 
  -5   6   9      169.65      178.22     25.58 o 
  -4   6   9      299.72      325.26     16.93 o 
  -3   6   9      853.73      994.92     26.20 o 
  -2   6   9      490.68      533.33     16.08 o 
  -1   6   9      421.31      450.99     15.46 o 
   0   6   9        3.28        4.42      4.25 o 
   1   6   9      250.66      235.94     19.04 o 
   2   6   9      132.14      115.98     10.97 o 
   3   6   9        9.83        7.65      1.72 o 
   4   6   9      896.18      903.78     39.36 o 
   5   6   9       22.43       47.71      9.64 o 
   6   6   9       97.53       94.82     14.32 o 
   7   6   9       12.24        1.00      4.25 o 
   8   6   9       13.92       10.16      6.34 o 
   9   6   9        9.40       16.55      5.22 o 
  -5   7   9      180.21      171.24     23.71 o 
  -4   7   9       22.08       25.60      6.12 o 
  -3   7   9       41.16       32.07      6.01 o 
  -2   7   9      267.50      288.95     10.10 o 
  -1   7   9      933.23      876.60     23.89 o 
   0   7   9      496.01      514.40     23.46 o 
   1   7   9      468.79      472.06     30.97 o 
   2   7   9       18.64       20.56     10.93 o 
   3   7   9      150.12      117.05      9.22 o 
   4   7   9     2148.30     2295.17     94.03 o 
   5   7   9      518.37      602.76     27.77 o 
   6   7   9      169.50      200.66     28.42 o 
   7   7   9        7.93        5.00      4.19 o 
   8   7   9       78.77       77.49     14.07 o 
   9   7   9        7.70       16.28      5.39 o 
  -5   8   9       85.21       65.07     20.17 o 
  -4   8   9        0.29        4.57      2.44 o 
  -3   8   9       35.38       27.44      4.54 o 
  -2   8   9      106.39      106.22     16.20 o 
  -1   8   9       10.34       14.34      3.92 o 
   0   8   9       58.30       52.04      9.36 o 
   1   8   9      186.87      195.17     29.68 o 
   2   8   9      260.86      274.98     69.94 o 
   3   8   9      126.34      118.89     16.26 o 
   4   8   9      750.94      908.36     47.78 o 
   5   8   9      364.54      355.25     17.45 o 
   6   8   9      587.71      918.88     32.72 o 
   7   8   9       39.04       44.99      7.80 o 
   8   8   9        8.41       12.03      3.38 o 
   9   8   9       54.54       63.03     10.97 o 
  -4   9   9       22.71       15.39      4.34 o 
  -3   9   9        7.45        8.40      4.37 o 
  -2   9   9      109.70      110.61     15.22 o 
  -1   9   9       25.54       28.28      5.22 o 
   0   9   9       19.51       14.99      4.91 o 
   1   9   9       18.87       22.62      6.72 o 
   2   9   9      109.42      114.82     12.20 o 
   3   9   9       37.26       36.06      9.78 o 
   4   9   9       68.01       71.99      8.01 o 
   5   9   9       20.40       30.70      7.18 o 
   6   9   9      319.68      354.96     39.47 o 
   7   9   9       51.33       90.60     18.19 o 
   8   9   9       59.60       89.94     14.35 o 
   9   9   9       45.87       44.45      9.64 o 
  -3  10   9       36.06       18.24      4.28 o 
  -2  10   9       55.58       45.52     18.01 o 
  -1  10   9      348.56      354.08     25.52 o 
   0  10   9      168.48      172.78     46.22 o 
   1  10   9      398.61      378.90     14.41 o 
   2  10   9      368.19      402.73     28.53 o 
   3  10   9       31.42       35.70      8.74 o 
   4  10   9       37.63       41.88      4.56 o 
   5  10   9      169.66      189.29     28.45 o 
   6  10   9        8.08        8.86      4.70 o 
   7  10   9      105.12       99.36      8.44 o 
   8  10   9       13.03        2.40      6.85 o 
  -2  11   9      149.11      118.29     34.07 o 
  -1  11   9       82.42       41.32      7.50 o 
   0  11   9      165.18      134.27     35.95 o 
   1  11   9       29.24       20.45      7.66 o 
   2  11   9      196.91      199.08     29.70 o 
   3  11   9        0.90       12.62      4.53 o 
   4  11   9      209.72      223.77     24.21 o 
   5  11   9        1.73       -1.59      3.46 o 
   6  11   9        3.74       11.40      4.65 o 
   7  11   9        8.79        3.52      2.69 o 
   8  11   9      159.38      174.04     13.92 o 
  -1  12   9      177.09      149.67     65.27 o 
   0  12   9        8.41        6.51      2.20 o 
   1  12   9       48.03       34.04      9.21 o 
   2  12   9       22.48       21.60      5.06 o 
   3  12   9       31.48       31.20      5.73 o 
   4  12   9      358.38      398.09     32.87 o 
   5  12   9      239.88      251.40     18.35 o 
   6  12   9      195.26      190.77     12.99 o 
   7  12   9       44.76       51.57      8.76 o 
   1  13   9        0.52        6.19      5.20 o 
   2  13   9        1.12        4.67      1.94 o 
   3  13   9      236.90      234.90     16.90 o 
   4  13   9        6.39       -0.79      3.52 o 
   5  13   9       67.22       54.59      9.10 o 
   6  13   9      190.62      178.20     21.55 o 
  -5 -10  10       95.77       84.06     11.81 o 
  -4 -10  10      185.69      195.34     14.21 o 
  -3 -10  10       78.98       76.53     24.63 o 
  -2 -10  10      147.29      146.66     19.01 o 
  -1 -10  10        0.54        3.38      3.01 o 
   0 -10  10        9.82       12.35      5.86 o 
  -6  -9  10      146.99      155.02     26.88 o 
  -5  -9  10      114.23      109.06     14.06 o 
  -4  -9  10      166.65      178.85     11.92 o 
  -3  -9  10      167.16      183.68     16.30 o 
  -2  -9  10       32.14       27.25      3.65 o 
  -1  -9  10        0.32        4.27      2.45 o 
   0  -9  10        1.40        4.70      3.62 o 
   1  -9  10        4.67       14.56      4.45 o 
   2  -9  10       39.69       40.61      7.24 o 
  -7  -8  10      158.42      142.94     25.57 o 
  -6  -8  10       50.74       55.69     10.15 o 
  -5  -8  10        0.71        8.54      4.56 o 
  -4  -8  10       12.05       11.67      3.34 o 
  -3  -8  10        0.47        6.10      2.07 o 
  -2  -8  10       24.25       19.75      3.59 o 
  -1  -8  10       36.67       39.49      5.66 o 
   0  -8  10       69.13       59.03     11.14 o 
   1  -8  10       58.66       70.02      7.78 o 
   2  -8  10      177.77      176.27     20.76 o 
   3  -8  10      251.89      276.99     26.29 o 
  -7  -7  10      219.00      234.35     25.44 o 
  -6  -7  10      225.98      226.33     16.15 o 
  -5  -7  10       45.86       45.26     10.84 o 
  -4  -7  10        7.55       12.35      2.45 o 
  -3  -7  10      312.95      338.04     15.69 o 
  -2  -7  10       18.04       17.58      5.12 o 
  -1  -7  10       39.76       45.50      6.40 o 
   0  -7  10      343.31      316.16     30.86 o 
   1  -7  10       42.50       56.28      7.37 o 
   2  -7  10       14.48       14.53      6.77 o 
   3  -7  10       23.84       27.06      6.10 o 
   4  -7  10       25.98       37.83      8.73 o 
  -8  -6  10      204.51      214.47     31.19 o 
  -7  -6  10      201.43      196.11     21.45 o 
  -6  -6  10      152.04      189.02     23.84 o 
  -5  -6  10      385.72      405.99     25.13 o 
  -4  -6  10      303.83      313.45     12.03 o 
  -3  -6  10        0.33        4.38      1.73 o 
  -2  -6  10       72.82       79.08     10.87 o 
  -1  -6  10        0.73        5.44      3.53 o 
   0  -6  10      246.31      259.10     30.71 o 
   1  -6  10      622.65      563.92     30.88 o 
   2  -6  10      135.74      158.51     17.66 o 
   3  -6  10        8.14        4.91      1.95 o 
   4  -6  10      279.49      236.42     19.96 o 
   5  -6  10       86.93       67.49     13.43 o 
  -8  -5  10      208.55      220.58     27.30 o 
  -7  -5  10       40.76       21.89      4.51 o 
  -6  -5  10       50.47       46.47     11.55 o 
  -5  -5  10       90.18      116.39     17.23 o 
  -4  -5  10       88.30      103.08     17.68 o 
  -3  -5  10      502.30      519.34     17.18 o 
  -2  -5  10      574.45      548.44     20.42 o 
  -1  -5  10      149.30      136.07     20.10 o 
   0  -5  10     1113.57     1128.03     40.17 o 
   1  -5  10      851.37      888.16     32.30 o 
   2  -5  10      498.87      492.98     12.14 o 
   3  -5  10      286.79      284.55     46.53 o 
   4  -5  10      107.97      112.06     21.93 o 
   5  -5  10        0.18        5.32      1.96 o 
  -8  -4  10       86.39       97.71      9.39 o 
  -7  -4  10       24.33       14.74      2.59 o 
  -6  -4  10       57.72       45.12     14.20 o 
  -5  -4  10      727.84      798.52     24.30 o 
  -4  -4  10      235.55      241.02     13.63 o 
  -3  -4  10        4.51        7.31      1.69 o 
  -2  -4  10      994.12     1029.94     34.07 o 
  -1  -4  10     1149.40     1182.66     40.71 o 
   0  -4  10      491.58      454.78     21.55 o 
   1  -4  10       35.06       43.77      8.10 o 
   2  -4  10        0.79        2.23      1.21 o 
   3  -4  10      131.40      136.49     17.92 o 
   4  -4  10      156.86      156.44     27.95 o 
   5  -4  10      182.26      178.76     17.25 o 
   6  -4  10      267.62      245.23     33.41 o 
  -8  -3  10       39.39       40.20      7.12 o 
  -7  -3  10       89.55       95.40     13.75 o 
  -6  -3  10       26.86       33.91      5.09 o 
  -5  -3  10        7.90       17.43      5.85 o 
  -4  -3  10        1.63        7.55      2.94 o 
  -3  -3  10        6.73        9.02      2.81 o 
  -2  -3  10      108.03      100.07     11.88 o 
  -1  -3  10      343.10      328.19     52.02 o 
   0  -3  10       35.51       40.94      7.35 o 
   1  -3  10      162.71      151.25     22.14 o 
   2  -3  10      378.92      359.05     18.43 o 
   3  -3  10        6.67        4.30      1.30 o 
   4  -3  10        3.83        3.31      1.97 o 
   5  -3  10      704.02      683.01     24.97 o 
   6  -3  10      397.17      371.83     24.41 o 
   7  -3  10      257.19      237.73     22.66 o 
  -8  -2  10        0.87       25.56      6.03 o 
  -7  -2  10        9.07       16.96      4.88 o 
  -6  -2  10      330.00      382.35     44.04 o 
  -5  -2  10      538.02      626.83     20.65 o 
  -4  -2  10      901.19      987.35     35.07 o 
  -3  -2  10      338.44      333.53     13.95 o 
  -2  -2  10      607.06      580.12     39.96 o 
  -1  -2  10      124.00       99.52     12.73 o 
   0  -2  10      882.50      832.59     28.54 o 
   1  -2  10      174.21      148.54     24.65 o 
   2  -2  10      899.60      951.24     28.30 o 
   3  -2  10        5.10        4.31      2.02 o 
   4  -2  10       14.95       14.99      3.90 o 
   5  -2  10      435.32      416.28     17.48 o 
   6  -2  10      289.78      252.63     22.71 o 
   7  -2  10       11.35       11.68      5.64 o 
  -8  -1  10       73.63       65.21     17.90 o 
  -7  -1  10       19.16       28.45      4.66 o 
  -6  -1  10      159.64      187.94     23.73 o 
  -5  -1  10      241.86      252.95     12.08 o 
  -4  -1  10      901.37      963.29     40.78 o 
  -3  -1  10      631.91      688.89     22.11 o 
  -2  -1  10      117.24      132.57     13.89 o 
  -1  -1  10      504.56      495.16     15.60 o 
   0  -1  10      793.82      772.35     19.02 o 
   1  -1  10      328.72      336.46     36.98 o 
   2  -1  10       17.83       29.54      6.21 o 
   3  -1  10        2.56        3.57      1.79 o 
   4  -1  10       50.16       33.92      9.06 o 
   5  -1  10      574.62      592.48     18.63 o 
   6  -1  10      527.19      561.44     15.68 o 
   7  -1  10        7.54        4.41      3.28 o 
  -8   0  10        0.54        0.35      3.79 o 
  -7   0  10       32.85       29.44      8.87 o 
  -6   0  10       18.75       19.26      6.19 o 
  -5   0  10       58.19       63.60      6.67 o 
  -4   0  10      274.96      328.81     38.91 o 
  -3   0  10       68.07       83.15     15.19 o 
  -2   0  10      108.87      103.86     14.03 o 
  -1   0  10      224.56      190.91      8.97 o 
   0   0  10      144.15      105.53     10.62 o 
   1   0  10      666.17      675.31     27.87 o 
   2   0  10      381.98      396.72     10.84 o 
   3   0  10     2600.74     2679.70     76.20 o 
   4   0  10      207.82      204.40     23.06 o 
   5   0  10      393.33      383.42     20.86 o 
   6   0  10      190.41      203.75     23.81 o 
   7   0  10      304.71      316.06     46.44 o 
   8   0  10       20.93       12.71      5.17 o 
  -7   1  10      176.61      234.99     24.28 o 
  -6   1  10      204.60      272.71     37.93 o 
  -5   1  10       21.09       28.95      8.59 o 
  -4   1  10       26.21       24.60      5.46 o 
  -3   1  10       32.09       56.50     10.54 o 
  -2   1  10       81.10       67.44     12.41 o 
  -1   1  10       10.06       11.70      3.19 o 
   0   1  10        0.34       -0.22      1.18 o 
   1   1  10        2.97        3.58      2.67 o 
   2   1  10       24.52       24.56      3.34 o 
   3   1  10     3273.02     3440.49    131.13 o 
   4   1  10     1534.18     1485.69     53.60 o 
   5   1  10      261.12      234.46     15.21 o 
   6   1  10        4.22        9.34      3.91 o 
   7   1  10        6.38        2.45      3.43 o 
   8   1  10      330.62      365.14     42.60 o 
  -7   2  10      633.47      758.91    183.35 o 
  -6   2  10      876.51     1022.20     25.49 o 
  -5   2  10      186.44      223.43     34.05 o 
  -4   2  10      105.56      136.24     23.72 o 
  -3   2  10       44.26       53.54     10.90 o 
  -2   2  10      192.65      164.21     30.83 o 
  -1   2  10      765.98      731.58     19.48 o 
   0   2  10      719.05      666.64     17.26 o 
   1   2  10      127.72      105.58     12.74 o 
   2   2  10      958.83      955.08     50.32 o 
   3   2  10        4.02       13.50      8.22 o 
   4   2  10        6.05       -2.24      3.24 o 
   5   2  10      335.11      300.53     21.72 o 
   6   2  10       42.16       73.22     10.03 o 
   7   2  10      169.11      191.73     25.77 o 
   8   2  10        3.94        9.62      3.62 o 
  -7   3  10       26.90       26.96      8.78 o 
  -6   3  10      261.69      285.63     34.78 o 
  -5   3  10       67.80       70.37     14.14 o 
  -4   3  10       54.88       63.38     10.35 o 
  -3   3  10       83.11       86.97     15.25 o 
  -2   3  10       35.14       32.58      8.26 o 
  -1   3  10      952.41      874.00     22.99 o 
   0   3  10     1296.79     1376.30     33.24 o 
   1   3  10     1834.42     1756.82     59.44 o 
   2   3  10      122.32      149.85      9.69 o 
   3   3  10       11.61       17.37      3.46 o 
   4   3  10      174.45      171.06     22.41 o 
   5   3  10      173.06      190.38     24.97 o 
   6   3  10      183.56      191.66     27.09 o 
   7   3  10        0.67        6.49      3.60 o 
   8   3  10       92.47      110.19     20.87 o 
   9   3  10       31.21       29.22      6.05 o 
  -6   4  10       14.98       21.89      4.14 o 
  -5   4  10        9.92       12.12      5.16 o 
  -4   4  10        9.93       12.31      6.02 o 
  -3   4  10       33.74       32.55      7.31 o 
  -2   4  10      180.47      156.07     18.84 o 
  -1   4  10      301.62      285.86     30.31 o 
   0   4  10     1013.24      974.37     23.84 o 
   1   4  10     1769.22     1743.41     42.29 o 
   2   4  10      176.42      175.10     11.17 o 
   3   4  10      774.81      760.19     33.24 o 
   4   4  10      118.99      161.08     26.25 o 
   5   4  10      145.64      147.35     26.25 o 
   6   4  10      757.06      782.82     25.06 o 
   7   4  10      785.34      735.97     37.08 o 
   8   4  10      406.02      426.33     24.69 o 
   9   4  10      116.28      120.84     13.47 o 
  -6   5  10        0.41        9.11      4.25 o 
  -5   5  10        1.05        3.88      3.70 o 
  -4   5  10       27.28       37.05      5.97 o 
  -3   5  10      220.96      257.80     12.47 o 
  -2   5  10      263.75      234.88     31.71 o 
  -1   5  10       63.35       46.07      9.94 o 
   0   5  10        5.63        5.52      1.86 o 
   1   5  10      155.37      153.54      9.50 o 
   2   5  10      319.52      302.29     15.22 o 
   3   5  10       89.09       93.69     11.81 o 
   4   5  10      163.06      209.17     33.05 o 
   5   5  10       73.86       82.27     14.82 o 
   6   5  10      210.89      210.81     11.06 o 
   7   5  10      878.65      941.52     45.73 o 
   8   5  10     1279.99     1339.62    166.88 o 
   9   5  10      147.53      158.63     16.78 o 
  -5   6  10       11.94       14.04      4.49 o 
  -4   6  10       87.70       66.77     13.28 o 
  -3   6  10      351.89      405.30     15.94 o 
  -2   6  10      741.83      833.98     30.87 o 
  -1   6  10      422.58      404.59     25.89 o 
   0   6  10       80.60       62.16     10.94 o 
   1   6  10       69.11       73.97     10.58 o 
   2   6  10      612.97      550.46     18.96 o 
   3   6  10       75.31       89.97     11.69 o 
   4   6  10       93.64       98.63     13.18 o 
   5   6  10       52.83       80.74     11.11 o 
   6   6  10        9.66        8.84      4.62 o 
   7   6  10       29.69       36.15      6.96 o 
   8   6  10       47.82       34.40      9.04 o 
   9   6  10      234.83      230.28     36.58 o 
  -5   7  10       30.65       35.47      7.61 o 
  -4   7  10        9.36       18.87      4.68 o 
  -3   7  10      100.25       99.56     13.83 o 
  -2   7  10      760.13      812.21     19.36 o 
  -1   7  10      772.36      787.20     20.73 o 
   0   7  10       73.41       70.56      8.23 o 
   1   7  10        0.39        7.80      4.10 o 
   2   7  10      155.77      120.05     13.15 o 
   3   7  10      732.57      757.10     30.08 o 
   4   7  10     1378.26     1394.03     47.09 o 
   5   7  10     1237.31     1288.43     44.20 o 
   6   7  10      205.50      319.52     36.40 o 
   7   7  10       38.86       45.52      9.28 o 
   8   7  10       48.36       46.71      8.68 o 
   9   7  10       19.91       21.15      6.66 o 
  -4   8  10        2.22        7.93      2.97 o 
  -3   8  10        0.93        3.23      2.72 o 
  -2   8  10        0.21        3.02      1.78 o 
  -1   8  10       11.66       11.41      4.04 o 
   0   8  10        5.07        1.96      2.99 o 
   1   8  10      345.75      327.64     28.92 o 
   2   8  10      237.03      264.70     29.38 o 
   3   8  10      197.13      186.59     24.66 o 
   4   8  10      378.76      415.39     33.69 o 
   5   8  10     1048.34     1104.09     32.05 o 
   6   8  10      831.88      928.66     37.65 o 
   7   8  10      157.64      174.35     28.80 o 
   8   8  10        4.32        6.67      3.33 o 
   9   8  10       19.71       13.23      4.84 o 
  -3   9  10        0.96        3.69      2.26 o 
  -2   9  10       33.41       39.95      4.23 o 
  -1   9  10        9.30       12.74      3.97 o 
   0   9  10       19.71       19.45      3.76 o 
   1   9  10       50.43       69.39     10.35 o 
   2   9  10       45.74       48.85      7.22 o 
   3   9  10       34.84       29.28      7.48 o 
   4   9  10        6.49        5.20      4.12 o 
   5   9  10      126.14      141.70     15.69 o 
   6   9  10      121.29      137.16     18.19 o 
   7   9  10      208.61      271.79     35.10 o 
   8   9  10       66.92       73.61     16.31 o 
  -3  10  10       32.78       34.26      8.53 o 
  -2  10  10       88.04       72.42     12.45 o 
  -1  10  10       22.71       29.59      5.90 o 
   0  10  10       15.31       16.27      3.42 o 
   1  10  10      179.39      157.21     27.22 o 
   2  10  10       36.04       37.87      5.09 o 
   3  10  10      521.76      521.36     21.62 o 
   4  10  10       64.62       51.71      7.55 o 
   5  10  10       67.78       70.19     10.62 o 
   6  10  10       31.98       29.28      5.42 o 
   7  10  10        5.32       15.21      6.67 o 
   8  10  10        0.60        4.32      3.62 o 
  -2  11  10       37.57       34.70      8.22 o 
  -1  11  10       80.04       57.85     19.63 o 
   0  11  10        7.13        6.03      1.59 o 
   1  11  10      165.51      164.12     28.28 o 
   2  11  10       61.96       79.81     14.46 o 
   3  11  10      348.58      368.71     20.68 o 
   4  11  10      190.38      216.31     14.95 o 
   5  11  10       18.64       16.27      4.61 o 
   6  11  10       91.94      103.74      8.86 o 
   7  11  10       14.84       19.17      6.62 o 
   0  12  10       31.84       26.32     12.42 o 
   1  12  10       46.28       37.94     13.88 o 
   2  12  10       12.04       11.52      4.05 o 
   3  12  10      123.85      100.70     18.02 o 
   4  12  10      164.77      189.96     19.28 o 
   5  12  10      190.33      153.52     27.49 o 
   6  12  10       53.01       61.56     10.50 o 
   7  12  10       45.88       53.32     12.53 o 
   2  13  10       31.77       20.09      6.92 o 
   3  13  10       16.46        9.69      4.94 o 
   4  13  10        0.86        6.90      2.71 o 
   5  13  10       48.72       40.63     10.30 o 
  -5  -9  11       72.01       54.06     10.19 o 
  -4  -9  11       83.63       90.31     19.18 o 
  -3  -9  11      306.78      336.47     22.44 o 
  -2  -9  11      474.10      597.32     20.42 o 
  -1  -9  11      176.08      187.54      9.11 o 
   0  -9  11       15.16       12.55      4.19 o 
  -6  -8  11        4.95        9.29      3.46 o 
  -5  -8  11        3.05        6.00      1.81 o 
  -4  -8  11       17.64       22.81      3.42 o 
  -3  -8  11      104.17      114.00     10.90 o 
  -2  -8  11       28.43       33.92      3.37 o 
  -1  -8  11      348.31      392.73     19.86 o 
   0  -8  11      199.46      197.06     34.82 o 
   1  -8  11        1.53        0.64      3.15 o 
   2  -8  11       64.26       66.79     14.04 o 
  -6  -7  11       71.62       73.28     13.58 o 
  -5  -7  11      217.45      234.67     19.86 o 
  -4  -7  11        0.35       10.11      4.34 o 
  -3  -7  11       36.48       45.18      6.69 o 
  -2  -7  11       14.85       12.23      6.37 o 
  -1  -7  11        2.90       10.14      3.00 o 
   0  -7  11       75.03       67.55     12.18 o 
   1  -7  11        6.13       13.27      5.28 o 
   2  -7  11      104.38      111.23     15.89 o 
   3  -7  11        1.21       14.55      5.32 o 
  -7  -6  11      142.37      143.37     23.05 o 
  -6  -6  11      232.80      265.38     28.03 o 
  -5  -6  11      230.67      249.36     29.22 o 
  -4  -6  11       33.00       30.14      8.56 o 
  -3  -6  11        9.62       14.58      3.76 o 
  -2  -6  11      113.33      137.07      7.77 o 
  -1  -6  11       85.12       71.64     10.79 o 
   0  -6  11       52.48       51.40      9.16 o 
   1  -6  11        4.41        6.41      3.61 o 
   2  -6  11      186.23      197.37     25.58 o 
   3  -6  11       10.94       15.92      5.12 o 
   4  -6  11       29.58       29.35      7.37 o 
  -7  -5  11      120.28      120.25     17.80 o 
  -6  -5  11        4.83        4.92      2.62 o 
  -5  -5  11       86.65      100.18     17.75 o 
  -4  -5  11       72.93       86.47      6.65 o 
  -3  -5  11      215.35      225.10      9.77 o 
  -2  -5  11       60.18       52.38      5.13 o 
  -1  -5  11      189.28      198.11     14.61 o 
   0  -5  11      284.85      251.63     39.11 o 
   1  -5  11       30.85       37.22      6.33 o 
   2  -5  11      636.06      824.85     57.97 o 
   3  -5  11       24.75       35.07      6.80 o 
   4  -5  11       29.48       33.55      8.46 o 
   5  -5  11       30.94       33.28      5.59 o 
  -7  -4  11      157.27      163.59     29.93 o 
  -6  -4  11        4.78        9.07      2.49 o 
  -5  -4  11       43.33       44.01      7.24 o 
  -4  -4  11        0.88        5.01      1.95 o 
  -3  -4  11      260.73      291.08     24.73 o 
  -2  -4  11      884.78      933.34     23.55 o 
  -1  -4  11      842.86      857.74     30.67 o 
   0  -4  11     1238.27     1210.44     41.92 o 
   1  -4  11        4.79        5.34      3.61 o 
   2  -4  11      334.55      395.92     34.86 o 
   3  -4  11      312.86      326.16      9.85 o 
   4  -4  11      273.54      266.46     21.18 o 
   5  -4  11       23.08       16.82      5.35 o 
  -7  -3  11       40.72       38.61      9.42 o 
  -6  -3  11       13.07       18.03      5.67 o 
  -5  -3  11       60.98       51.38     13.48 o 
  -4  -3  11      207.08      271.64     31.59 o 
  -3  -3  11       36.17       46.46      6.43 o 
  -2  -3  11      250.18      248.45     17.31 o 
  -1  -3  11      472.79      513.74     20.24 o 
   0  -3  11      366.53      338.19     23.10 o 
   1  -3  11       61.65       74.92     10.35 o 
   2  -3  11       80.81       72.53     17.14 o 
   3  -3  11      105.22       96.11      9.91 o 
   4  -3  11      215.97      202.26     42.35 o 
   5  -3  11      273.02      257.13     29.77 o 
   6  -3  11      305.15      308.60     40.76 o 
  -7  -2  11        5.29       15.49      5.79 o 
  -6  -2  11       11.58        9.30      4.35 o 
  -5  -2  11       21.72       35.22      6.53 o 
  -4  -2  11        1.23        1.09      2.07 o 
  -3  -2  11      164.24      160.79     41.59 o 
  -2  -2  11      130.88      138.11     14.67 o 
  -1  -2  11      155.71      157.07     23.10 o 
   0  -2  11      800.90      826.26     29.46 o 
   1  -2  11      434.39      374.36     19.37 o 
   2  -2  11      157.46      150.62     16.88 o 
   3  -2  11      119.91      129.64     14.39 o 
   4  -2  11        2.53        4.61      2.98 o 
   5  -2  11      400.66      443.21     12.61 o 
   6  -2  11      351.98      316.17     37.94 o 
  -7  -1  11        7.17       -3.38      4.13 o 
  -6  -1  11      114.59      129.16     18.78 o 
  -5  -1  11      256.16      276.53     15.19 o 
  -4  -1  11     1009.44     1081.58     30.73 o 
  -3  -1  11      829.58      820.34     21.79 o 
  -2  -1  11      988.67      995.41     26.92 o 
  -1  -1  11      457.77      424.58     20.01 o 
   0  -1  11      486.13      428.10     14.19 o 
   1  -1  11       81.95       73.22      7.68 o 
   2  -1  11       58.80       71.82     13.22 o 
   3  -1  11       53.83       46.72      5.39 o 
   4  -1  11       79.19       77.08      7.52 o 
   5  -1  11       79.74       67.77      9.73 o 
   6  -1  11      218.10      234.05     20.27 o 
   7  -1  11      161.01      133.76     24.08 o 
  -7   0  11       15.90       26.07      6.07 o 
  -6   0  11        0.26       12.52      6.31 o 
  -5   0  11      116.72      103.90     18.14 o 
  -4   0  11      198.47      197.82     24.88 o 
  -3   0  11      712.02      741.81     32.22 o 
  -2   0  11      364.83      331.78     11.19 o 
  -1   0  11       15.13        6.87      1.56 o 
   0   0  11       46.02       46.40      5.57 o 
   1   0  11       78.60       60.74     12.78 o 
   2   0  11      991.92      986.62     24.39 o 
   3   0  11      589.62      705.27     33.57 o 
   4   0  11      633.93      608.07     16.43 o 
   5   0  11      353.54      342.66     23.43 o 
   6   0  11      219.53      235.23     31.34 o 
   7   0  11      105.98      127.12     20.20 o 
  -7   1  11       61.58       65.22     12.37 o 
  -6   1  11       30.94       49.00      8.69 o 
  -5   1  11        1.38        6.76      4.46 o 
  -4   1  11        9.24       19.06      6.33 o 
  -3   1  11       71.07       72.73     10.83 o 
  -2   1  11      160.60      133.44     21.58 o 
  -1   1  11       85.36       58.55     13.52 o 
   0   1  11       24.09       17.58      3.22 o 
   1   1  11      789.94      768.91     22.71 o 
   2   1  11       44.39       46.81      6.60 o 
   3   1  11     1369.84     1592.91    119.07 o 
   4   1  11     1276.07     1351.60     44.01 o 
   5   1  11      645.20      661.09     20.06 o 
   6   1  11       67.73       80.32     15.02 o 
   7   1  11       34.16       40.04      7.94 o 
   8   1  11      102.15      101.44     15.55 o 
  -7   2  11      435.33      524.62     44.39 o 
  -6   2  11      929.35     1208.58    274.74 o 
  -5   2  11      140.22      107.05     24.68 o 
  -4   2  11       69.44       65.23      7.78 o 
  -3   2  11      120.65      142.06     23.35 o 
  -2   2  11      103.01      103.27     17.24 o 
  -1   2  11       61.73       48.61      8.46 o 
   0   2  11      262.48      268.24     14.13 o 
   1   2  11      488.03      470.24     14.52 o 
   2   2  11       30.09       27.65      3.84 o 
   3   2  11        2.95        2.96      4.92 o 
   4   2  11      507.19      560.79     22.78 o 
   5   2  11      224.60      237.95     15.22 o 
   6   2  11        1.54        2.02      3.68 o 
   7   2  11      111.04      123.94     16.18 o 
   8   2  11       83.84       92.53     11.83 o 
  -6   3  11      302.86      384.82     42.56 o 
  -5   3  11      375.21      407.69     23.20 o 
  -4   3  11       24.93       23.40      8.63 o 
  -3   3  11        1.58        1.44      4.17 o 
  -2   3  11      146.54      126.59     10.76 o 
  -1   3  11       19.63       17.80      3.46 o 
   0   3  11      962.14      944.92     27.85 o 
   1   3  11      642.67      587.85     18.14 o 
   2   3  11      767.45      752.05     23.34 o 
   3   3  11      304.73      309.45     11.59 o 
   4   3  11      109.98      196.13     36.12 o 
   5   3  11       56.64       46.78      8.57 o 
   6   3  11        7.36       13.74      6.16 o 
   7   3  11       11.56       17.06      4.26 o 
   8   3  11       60.12       52.55     11.34 o 
  -6   4  11       11.54       20.10      5.26 o 
  -5   4  11       17.86       26.86      5.56 o 
  -4   4  11        3.65        5.46      2.45 o 
  -3   4  11        0.56        4.03      3.87 o 
  -2   4  11       20.64       16.77      3.79 o 
  -1   4  11       38.44       36.46      8.77 o 
   0   4  11      622.82      607.63     15.00 o 
   1   4  11      215.13      198.00     12.04 o 
   2   4  11     1249.77     1234.75     28.71 o 
   3   4  11     1118.29     1089.48     26.38 o 
   4   4  11      116.52      114.41     17.86 o 
   5   4  11       23.72       24.63      6.67 o 
   6   4  11      200.66      180.79     10.99 o 
   7   4  11      200.02      212.20     17.78 o 
   8   4  11      189.26      190.35     21.60 o 
  -5   5  11       34.38       29.70      7.24 o 
  -4   5  11        8.91       10.49      4.12 o 
  -3   5  11       74.19       77.63     14.25 o 
  -2   5  11      119.46      111.00      8.06 o 
  -1   5  11       27.32       19.11      5.62 o 
   0   5  11      123.17      114.18     10.97 o 
   1   5  11       42.19       31.34     10.60 o 
   2   5  11       77.66       57.93      8.00 o 
   3   5  11        3.05        7.30      2.59 o 
   4   5  11       68.92       65.14      9.88 o 
   5   5  11        0.43        6.37      4.00 o 
   6   5  11       28.51       22.34      5.50 o 
   7   5  11      454.64      523.24     28.02 o 
   8   5  11      601.19      636.48    145.19 o 
  -5   6  11        4.18       16.94      4.68 o 
  -4   6  11       19.26       17.97      5.84 o 
  -3   6  11      257.82      298.95     35.13 o 
  -2   6  11      479.29      550.41     33.03 o 
  -1   6  11       88.51      101.09      8.88 o 
   0   6  11       15.30       13.95      4.84 o 
   1   6  11       24.30       17.05      5.36 o 
   2   6  11       12.64       11.85      4.77 o 
   3   6  11       40.69       33.43      6.48 o 
   4   6  11        9.81       15.04      5.18 o 
   5   6  11        3.03        3.81      1.56 o 
   6   6  11        9.45       13.04      6.71 o 
   7   6  11       17.71       21.20      4.71 o 
   8   6  11      247.72      298.70     34.71 o 
  -4   7  11        0.31        2.14      2.66 o 
  -3   7  11      217.03      197.52     24.19 o 
  -2   7  11     1166.98     1385.86     33.28 o 
  -1   7  11      613.23      699.38     19.40 o 
   0   7  11      338.15      324.10     13.08 o 
   1   7  11        7.73        5.36      2.65 o 
   2   7  11       26.72       27.44      7.47 o 
   3   7  11       71.86       55.73      7.52 o 
   4   7  11      330.60      316.47     34.05 o 
   5   7  11      188.87      173.70     10.66 o 
   6   7  11      150.55      202.31     18.25 o 
   7   7  11        1.38       12.99      7.55 o 
   8   7  11       27.82       32.65      7.17 o 
  -4   8  11       29.64       19.27      5.60 o 
  -3   8  11       26.55       26.76      4.49 o 
  -2   8  11       22.08       18.69      3.26 o 
  -1   8  11       16.21       14.00      4.35 o 
   0   8  11      377.79      354.93     28.86 o 
   1   8  11       17.42       17.16      4.92 o 
   2   8  11        7.66        3.95      3.26 o 
   3   8  11       41.76       39.93      9.78 o 
   4   8  11      220.20      245.44     29.45 o 
   5   8  11      505.09      576.25     37.10 o 
   6   8  11      747.61      756.04     39.50 o 
   7   8  11      105.22      139.78     21.71 o 
   8   8  11        0.51       10.69      5.99 o 
  -3   9  11       17.02       23.26      9.33 o 
  -2   9  11       73.95       52.83     12.15 o 
  -1   9  11      290.21      297.18     27.29 o 
   0   9  11      105.02       94.57     13.23 o 
   1   9  11       48.91       50.19      6.61 o 
   2   9  11      126.32      103.28     20.27 o 
   3   9  11      110.38      120.01     11.67 o 
   4   9  11      254.31      273.31     16.58 o 
   5   9  11      130.13      131.54      9.23 o 
   6   9  11      262.75      311.01     32.89 o 
   7   9  11      362.17      406.69     27.66 o 
   8   9  11      139.76      188.58     36.69 o 
  -2  10  11      148.98       98.51     23.92 o 
  -1  10  11       50.64       29.13      9.05 o 
   0  10  11       46.53       38.47      5.71 o 
   1  10  11       21.20       25.59      4.58 o 
   2  10  11      255.41      255.43     16.17 o 
   3  10  11      211.55      209.99     28.12 o 
   4  10  11       86.24       90.27     14.02 o 
   5  10  11        0.40        3.03      3.70 o 
   6  10  11        0.54       12.92      6.52 o 
   7  10  11       14.18       16.34      5.34 o 
  -1  11  11       73.21       71.05     20.94 o 
   0  11  11       45.53       31.04      6.31 o 
   1  11  11       28.21       23.82      3.70 o 
   2  11  11       40.98       54.46      6.66 o 
   3  11  11      149.64      119.91     22.00 o 
   4  11  11      175.06      169.40     25.40 o 
   5  11  11        3.67        7.49      3.18 o 
   6  11  11       13.79       13.71      5.72 o 
   1  12  11       55.51       34.26      9.51 o 
   2  12  11      136.96      138.90     14.15 o 
   3  12  11       78.96       84.25      9.66 o 
   4  12  11      205.65      227.27     31.86 o 
   5  12  11       82.25       79.25      9.98 o 
  -4  -8  12      148.34      141.31     21.81 o 
  -3  -8  12       40.14       38.91      9.31 o 
  -2  -8  12      100.09      116.95     21.43 o 
  -1  -8  12      553.83      612.85     28.46 o 
   0  -8  12        1.23        2.62      4.68 o 
  -5  -7  12      139.97      143.93     17.60 o 
  -4  -7  12      107.35       97.81     10.21 o 
  -3  -7  12      180.99      176.05     12.55 o 
  -2  -7  12        9.41       14.85      2.78 o 
  -1  -7  12       86.82       90.66     11.10 o 
   0  -7  12       51.16       40.14      9.48 o 
   1  -7  12       68.53       75.31     11.00 o 
   2  -7  12        9.00       18.65      7.45 o 
  -6  -6  12      100.95       88.75     18.63 o 
  -5  -6  12      156.34      148.78     24.33 o 
  -4  -6  12      171.96      178.89     23.04 o 
  -3  -6  12       74.14       96.38      8.17 o 
  -2  -6  12       58.94       48.54      6.31 o 
  -1  -6  12       19.00       28.50      6.10 o 
   0  -6  12      284.21      249.86     45.67 o 
   1  -6  12        8.54        6.91      3.32 o 
   2  -6  12       84.69       86.81     14.84 o 
   3  -6  12       97.77      127.02     12.57 o 
  -6  -5  12       89.28      107.12     16.94 o 
  -5  -5  12       90.73       95.77     12.75 o 
  -4  -5  12      272.14      274.42     12.08 o 
  -3  -5  12      208.15      213.23      9.10 o 
  -2  -5  12        0.61        4.07      1.98 o 
  -1  -5  12       64.80       69.64      9.78 o 
   0  -5  12       94.88       92.88     17.43 o 
   1  -5  12      129.21      105.70      7.51 o 
   2  -5  12      307.84      282.38     36.63 o 
   3  -5  12      173.13      190.85     19.13 o 
   4  -5  12       51.18       70.18      8.31 o 
  -6  -4  12        0.51       15.83      5.26 o 
  -5  -4  12       48.26       34.94     10.54 o 
  -4  -4  12        4.76        4.83      2.14 o 
  -3  -4  12      292.72      292.62     11.82 o 
  -2  -4  12      228.39      246.28     10.20 o 
  -1  -4  12      719.50      776.24     39.85 o 
   0  -4  12        2.16        7.77      4.25 o 
   1  -4  12       70.90       69.77     10.84 o 
   2  -4  12      331.71      403.32     30.64 o 
   3  -4  12      870.43      922.67     45.69 o 
   4  -4  12      478.75      489.44     27.57 o 
   5  -4  12       17.27       27.16      6.46 o 
  -6  -3  12      111.96      111.69     26.01 o 
  -5  -3  12       77.18       82.69     18.18 o 
  -4  -3  12      316.01      348.99     15.11 o 
  -3  -3  12       72.58       76.11      7.70 o 
  -2  -3  12        3.19        8.54      2.98 o 
  -1  -3  12      342.33      341.52     13.42 o 
   0  -3  12       36.33       41.00      7.61 o 
   1  -3  12       94.16       92.99      7.50 o 
   2  -3  12        9.58        8.58      2.99 o 
   3  -3  12       94.32      118.64     17.35 o 
   4  -3  12      169.89      150.08     33.68 o 
   5  -3  12      379.02      409.86     14.33 o 
  -6  -2  12      154.97      164.80     26.27 o 
  -5  -2  12      188.98      209.48     32.59 o 
  -4  -2  12       37.92       50.59      8.02 o 
  -3  -2  12        2.29        3.27      3.08 o 
  -2  -2  12       67.81       78.75      6.10 o 
  -1  -2  12      467.67      465.65     21.00 o 
   0  -2  12      140.56       95.47     19.73 o 
   1  -2  12      215.83      214.21     26.03 o 
   2  -2  12       71.03       51.25      7.37 o 
   4  -2  12       61.74       67.22     15.81 o 
   5  -2  12        6.57        5.22      1.51 o 
   6  -2  12      200.16      185.99     31.84 o 
  -6  -1  12       29.12       13.59      5.83 o 
  -5  -1  12       55.11       56.54     10.00 o 
  -4  -1  12      752.25      834.23     33.52 o 
  -3  -1  12     1309.00     1448.87     27.24 o 
  -2  -1  12      312.81      299.12     22.25 o 
  -1  -1  12      444.63      444.31     18.30 o 
   0  -1  12       50.42       25.60     12.16 o 
   1  -1  12       99.41       95.68      5.58 o 
   2  -1  12       17.12       11.62      3.06 o 
   3  -1  12       60.77       58.24      8.94 o 
   4  -1  12      132.50      133.10     20.36 o 
   5  -1  12       28.75       28.43      3.20 o 
   6  -1  12       20.77       17.09      4.15 o 
  -6   0  12      149.96      186.36     23.80 o 
  -5   0  12       98.39      121.90     17.02 o 
  -4   0  12      217.95      249.85     36.21 o 
  -3   0  12     1006.44     1078.24     33.61 o 
  -2   0  12      495.31      525.21     15.59 o 
  -1   0  12      139.08      126.11     25.40 o 
   0   0  12      115.41       86.80      8.38 o 
   1   0  12       24.71       22.34      5.54 o 
   2   0  12      317.43      318.86     10.53 o 
   3   0  12      228.07      223.45      8.34 o 
   4   0  12      437.87      443.20     14.42 o 
   5   0  12      208.13      200.18     17.00 o 
   6   0  12       74.12       95.85     26.26 o 
   7   0  12       42.84       39.58     11.26 o 
  -6   1  12       13.46       11.91      4.98 o 
  -5   1  12        3.02       -1.96      4.85 o 
  -4   1  12        0.43       11.90      4.29 o 
  -3   1  12      484.73      439.14     16.74 o 
  -2   1  12       91.74       92.24     27.91 o 
  -1   1  12       32.85       20.36      9.12 o 
   0   1  12       55.62       41.93      9.33 o 
   1   1  12       65.24       50.50      8.08 o 
   2   1  12      378.91      357.34     11.01 o 
   3   1  12     1358.06     1394.61     78.49 o 
   4   1  12      793.63      926.54     95.85 o 
   5   1  12      783.74      807.13     22.82 o 
   6   1  12      315.09      297.90     21.33 o 
   7   1  12      169.07      174.18     16.09 o 
  -6   2  12      324.65      419.07     41.07 o 
  -5   2  12      111.67      117.07     12.41 o 
  -4   2  12      176.87      193.63     30.46 o 
  -3   2  12       26.57       26.53      4.76 o 
  -2   2  12       12.94       24.29      6.38 o 
  -1   2  12      192.40      193.39     12.14 o 
   0   2  12      174.56      155.01      9.09 o 
   1   2  12      140.76      112.97     11.17 o 
   2   2  12       59.56       43.49      6.17 o 
   3   2  12      184.40      177.92     20.39 o 
   5   2  12      651.43      699.78     26.18 o 
   6   2  12       82.77       86.94     11.92 o 
   7   2  12        7.52       16.93      6.33 o 
  -6   3  12      378.26      465.69     51.08 o 
  -5   3  12      376.32      420.55     43.44 o 
  -4   3  12      177.40      233.32     36.33 o 
  -3   3  12       60.48       50.75      6.00 o 
  -2   3  12       87.40       69.82     18.07 o 
  -1   3  12        6.76        5.38      2.00 o 
   0   3  12      221.85      226.65     25.62 o 
   1   3  12       66.97       47.07     10.69 o 
   2   3  12        1.07        3.63      2.17 o 
   3   3  12        2.16        4.29      1.89 o 
   4   3  12       55.45       58.87      5.59 o 
   5   3  12       93.52      120.26     19.03 o 
   6   3  12       14.35       20.23      4.51 o 
   7   3  12       77.44       86.28     14.05 o 
  -5   4  12       89.89       95.82     30.36 o 
  -4   4  12      244.90      272.50     26.83 o 
  -3   4  12      112.92      129.64     18.19 o 
  -2   4  12       15.30        8.15      8.18 o 
  -1   4  12        0.37        3.28      2.50 o 
   0   4  12      207.66      215.41     11.11 o 
   1   4  12     1953.75     1935.89     52.35 o 
   2   4  12     2258.79     2201.65     69.85 o 
   3   4  12     1140.59     1137.27     27.39 o 
   4   4  12        1.83       -1.03      2.41 o 
   5   4  12       35.42       57.49      6.57 o 
   6   4  12        3.75       -0.38      3.04 o 
   7   4  12       19.89       23.48      5.08 o 
  -5   5  12      105.15      137.28     20.22 o 
  -4   5  12        5.26       11.93      4.40 o 
  -3   5  12      109.82      103.45     16.78 o 
  -2   5  12        0.37        4.24      6.61 o 
  -1   5  12        2.99        4.42      2.12 o 
   0   5  12        5.90        9.08      4.07 o 
   1   5  12      357.99      368.94     17.76 o 
   2   5  12     1125.09     1106.26     25.85 o 
   3   5  12     1104.66     1109.73     21.05 o 
   4   5  12      137.35      124.12     12.56 o 
   5   5  12        1.08        8.37      3.89 o 
   6   5  12        0.47        5.04      2.87 o 
   7   5  12      286.90      324.82     30.82 o 
  -4   6  12       43.61       27.15      7.25 o 
  -3   6  12        0.67        3.09      2.25 o 
  -2   6  12       81.28       76.56     10.34 o 
  -1   6  12       48.69       60.18      6.73 o 
   0   6  12       15.59       19.09      5.90 o 
   1   6  12       34.63       32.46      8.93 o 
   2   6  12       80.16       50.49     13.86 o 
   3   6  12       24.67       24.19      4.63 o 
   4   6  12       34.91       27.99      5.83 o 
   5   6  12        0.66        4.43      3.40 o 
   6   6  12       34.78       40.35      8.00 o 
   7   6  12        7.12       16.87      5.36 o 
  -4   7  12        1.30        5.97      3.50 o 
  -3   7  12       75.95       68.90     24.98 o 
  -2   7  12      182.29      209.79     21.55 o 
  -1   7  12      516.57      585.70     15.80 o 
   0   7  12      276.81      280.14     15.48 o 
   1   7  12      166.29      165.12     21.12 o 
   2   7  12       19.25       14.02      3.75 o 
   3   7  12       14.86        9.31      1.84 o 
   4   7  12        4.24        3.45      3.64 o 
   5   7  12      102.04      103.57     13.41 o 
   6   7  12        0.93        5.89      2.71 o 
   7   7  12       19.23       42.33     11.88 o 
  -3   8  12       47.57       36.27      7.09 o 
  -2   8  12       36.55       26.93      5.94 o 
  -1   8  12      155.95      180.27     12.43 o 
   0   8  12      420.13      442.11     15.58 o 
   1   8  12      301.56      271.23     33.49 o 
   2   8  12       58.82       49.09      7.29 o 
   3   8  12        1.00        4.42      2.44 o 
   4   8  12       29.25       36.85      6.63 o 
   5   8  12      384.47      392.07     26.64 o 
   6   8  12      237.09      269.27     19.42 o 
   7   8  12      237.24      285.91     34.01 o 
  -2   9  12        0.21        4.10      3.19 o 
  -1   9  12        5.38       14.83      3.09 o 
   0   9  12        2.23        6.10      2.58 o 
   1   9  12       55.99       63.85      6.45 o 
   2   9  12        1.52        3.64      2.43 o 
   3   9  12       46.11       49.04      7.87 o 
   4   9  12        9.77        7.33      2.45 o 
   5   9  12      101.17      106.90     11.57 o 
   6   9  12      434.97      469.75     29.67 o 
   7   9  12      442.99      428.38     39.79 o 
  -1  10  12        1.12        5.78      2.99 o 
   0  10  12       90.82       82.19     11.66 o 
   1  10  12        3.12        2.71      3.06 o 
   2  10  12       12.86       13.94      3.63 o 
   3  10  12      100.65      106.79     13.29 o 
   4  10  12       38.71       24.33      5.61 o 
   5  10  12       23.67       32.36      7.75 o 
   6  10  12       13.01       11.72      6.26 o 
   1  11  12        0.25        3.78      2.82 o 
   2  11  12       11.13        9.00      4.07 o 
   3  11  12      212.58      154.43     31.50 o 
   4  11  12      156.12      135.42     18.26 o 
   5  11  12       52.71       47.69      9.77 o 
  -3  -7  13        3.39        5.38      2.24 o 
  -2  -7  13       81.11       88.28     10.73 o 
  -1  -7  13        4.70        4.21      1.80 o 
   0  -7  13       24.75       41.87     10.12 o 
  -4  -6  13      212.53      206.94     27.06 o 
  -3  -6  13      101.64      112.49     11.06 o 
  -2  -6  13        9.95       11.64      2.77 o 
  -1  -6  13      308.02      329.15     38.05 o 
   0  -6  13      141.62      109.89     18.72 o 
   1  -6  13        0.63        4.73      6.03 o 
  -5  -5  13      113.16      121.20      9.76 o 
  -4  -5  13      513.50      559.60     27.34 o 
  -3  -5  13       87.88       97.31     10.77 o 
  -2  -5  13       99.03      109.04      7.31 o 
  -1  -5  13       53.14       38.29      8.27 o 
   0  -5  13      211.98      186.66     37.91 o 
   1  -5  13        0.97        1.30      2.56 o 
   2  -5  13      135.67      142.95     21.85 o 
   3  -5  13      127.88      139.49     16.09 o 
  -5  -4  13      165.14      204.39     25.84 o 
  -4  -4  13      157.17      148.33     36.90 o 
  -3  -4  13      117.67      134.63     19.47 o 
  -2  -4  13      316.65      347.21     17.22 o 
  -1  -4  13       81.93       58.67     15.14 o 
   0  -4  13       20.57       32.39      6.22 o 
   1  -4  13       87.64       86.39     14.07 o 
   2  -4  13      397.92      437.52     48.73 o 
   3  -4  13      608.73      642.84    146.90 o 
  -5  -3  13       15.27       16.14      5.76 o 
  -4  -3  13        0.18       15.81      4.21 o 
  -3  -3  13       93.14      109.88      7.88 o 
  -2  -3  13       37.12       42.09      5.38 o 
  -1  -3  13       90.11       89.46     13.54 o 
   0  -3  13      356.07      360.13     17.16 o 
   1  -3  13      347.00      326.94     16.58 o 
   2  -3  13      338.22      343.54     37.94 o 
   3  -3  13      183.62      205.57     23.77 o 
   4  -3  13      164.80      191.53     27.32 o 
  -5  -2  13        2.89        6.90      2.74 o 
  -4  -2  13        0.67        4.52      2.31 o 
  -3  -2  13      218.72      213.18     51.64 o 
  -2  -2  13      130.46      138.09     13.97 o 
  -1  -2  13       28.71       22.70      5.54 o 
   0  -2  13      124.81      116.13     21.56 o 
   1  -2  13      710.03      733.62     27.17 o 
   2  -2  13      190.78      160.54     21.22 o 
   3  -2  13       18.09       12.76      3.81 o 
   4  -2  13       25.59       25.74      5.90 o 
   5  -2  13       16.20       16.60      3.10 o 
  -5  -1  13       38.60       23.93      6.04 o 
  -4  -1  13      270.99      303.14     42.21 o 
  -3  -1  13      227.26      251.47     10.65 o 
  -2  -1  13       71.23       74.72     11.72 o 
  -1  -1  13       47.02       48.28      5.91 o 
   0  -1  13       37.17       31.64      4.26 o 
   1  -1  13       62.46       55.50      7.05 o 
   2  -1  13      437.39      417.34     16.96 o 
   3  -1  13        0.37        1.45      1.29 o 
   4  -1  13      107.16      107.79     12.94 o 
   5  -1  13      160.49      154.79     10.63 o 
  -5   0  13        0.26        7.47      2.94 o 
  -4   0  13      119.05      135.59     22.60 o 
  -3   0  13      434.87      583.18     51.61 o 
  -2   0  13      737.47      793.78     20.80 o 
  -1   0  13      394.96      373.97     34.03 o 
   0   0  13      215.50      164.76     31.26 o 
   1   0  13      149.13      122.51      5.95 o 
   2   0  13       72.80       69.52     14.10 o 
   3   0  13      119.39      108.32     21.56 o 
   4   0  13        9.67        6.32      2.94 o 
   5   0  13       17.16       21.08      5.28 o 
   6   0  13       12.37        7.24      2.27 o 
  -5   1  13       35.23       49.10     10.77 o 
  -4   1  13        2.16       15.81      5.79 o 
  -3   1  13       60.92       50.40      9.00 o 
  -2   1  13      176.43      182.16     58.21 o 
  -1   1  13      392.00      405.18     11.76 o 
   0   1  13      150.72      136.58      8.33 o 
   1   1  13        0.45        2.18      2.17 o 
   2   1  13      171.34      148.48      6.98 o 
   3   1  13       36.42       32.79      5.54 o 
   4   1  13      761.40      876.46     37.89 o 
   5   1  13      385.20      414.18     24.01 o 
   6   1  13      182.84      189.67     17.92 o 
  -5   2  13      165.59      213.77     15.85 o 
  -4   2  13       83.04       67.37     16.07 o 
  -3   2  13       15.67       12.29      5.98 o 
  -2   2  13       30.77       40.96      5.98 o 
  -1   2  13       12.51       10.54      2.19 o 
   0   2  13        8.67       10.58      2.15 o 
   1   2  13       71.16       36.54      9.42 o 
   2   2  13       46.23       32.05      6.36 o 
   3   2  13        3.80        9.61      2.96 o 
   4   2  13      296.35      325.54      9.59 o 
   6   2  13      485.84      508.77     24.00 o 
  -5   3  13      396.59      443.50     43.01 o 
  -4   3  13      537.38      641.34    155.66 o 
  -3   3  13       92.09      106.13      8.31 o 
  -2   3  13        8.88        7.00      5.84 o 
  -1   3  13       12.94        6.40      2.09 o 
   0   3  13      121.02       91.43     10.48 o 
   1   3  13       86.23       64.54     16.29 o 
   2   3  13       28.71       24.79      4.34 o 
   3   3  13        1.57        2.08      1.29 o 
   4   3  13       25.49       27.99      3.84 o 
   5   3  13       53.43       49.85      5.76 o 
   6   3  13       89.04       99.79     22.92 o 
  -4   4  13      166.78      194.52     13.77 o 
  -3   4  13      233.01      234.06     42.44 o 
  -2   4  13        8.69       11.32     10.42 o 
  -1   4  13       52.24       28.95      8.77 o 
   0   4  13      160.98      149.08      5.42 o 
   1   4  13      320.24      322.50     11.23 o 
   2   4  13     1556.75     1516.09     49.17 o 
   3   4  13      534.04      525.41     14.85 o 
   4   4  13      166.13      141.08     15.28 o 
   5   4  13        0.58        2.07      2.41 o 
   6   4  13        5.82       12.62      9.25 o 
   7   4  13       56.27       46.03     11.48 o 
  -4   5  13        3.77       11.28      5.94 o 
  -3   5  13        2.58        3.08      2.27 o 
  -2   5  13       15.82       10.19      2.59 o 
  -1   5  13        0.43        3.58      1.81 o 
   0   5  13       60.52       34.11      7.59 o 
   1   5  13       15.46        5.76      2.89 o 
   2   5  13      431.57      403.00     21.58 o 
   3   5  13      862.68      904.11     24.06 o 
   4   5  13      531.95      587.90     16.42 o 
   5   5  13       19.54        1.84      3.97 o 
   6   5  13       29.78       41.68      8.09 o 
   7   5  13        0.54        6.78      6.40 o 
  -3   6  13       23.52       23.43      8.32 o 
  -2   6  13        3.53        5.47      5.96 o 
  -1   6  13       99.70      118.69     12.56 o 
   0   6  13      276.31      310.36     28.79 o 
   1   6  13       25.38       25.84      6.81 o 
   2   6  13        9.21        4.83      2.19 o 
   3   6  13       75.79       60.14     10.84 o 
   4   6  13      184.92      160.92     15.18 o 
   5   6  13        0.65       14.23      5.28 o 
   6   6  13       21.60       21.68      6.58 o 
   7   6  13        0.98        8.63      4.66 o 
  -3   7  13        3.44        9.85      5.16 o 
  -2   7  13       86.37       75.94     11.92 o 
  -1   7  13      230.80      248.03     14.49 o 
   0   7  13      703.14      775.50     39.60 o 
   1   7  13      265.79      249.61     29.47 o 
   2   7  13       45.95       26.70      6.07 o 
   3   7  13       26.44       26.99      5.08 o 
   4   7  13        6.67        5.55      2.00 o 
   5   7  13        5.91        2.95      3.14 o 
   6   7  13        0.44       13.13      5.26 o 
  -2   8  13       56.95       47.13      7.97 o 
  -1   8  13      146.85      152.19     13.45 o 
   0   8  13      259.43      307.86     22.34 o 
   1   8  13      309.75      340.26     20.21 o 
   2   8  13       55.82       44.75      7.48 o 
   3   8  13        0.78        5.82      3.46 o 
   4   8  13        1.34        1.29      2.19 o 
   5   8  13        1.24        7.57      5.80 o 
   6   8  13       34.46       37.52      9.12 o 
  -1   9  13        4.50       11.88      3.29 o 
   0   9  13       41.42       37.46      8.28 o 
   1   9  13        1.70       10.35      4.98 o 
   2   9  13       54.15       42.19      9.50 o 
   3   9  13       91.31       91.06     19.18 o 
   4   9  13       10.18        8.24      5.26 o 
   5   9  13        6.87       16.31      4.68 o 
   6   9  13      139.87      142.20     10.86 o 
   1  10  13       14.56       13.38      6.00 o 
   2  10  13        5.23        3.00      3.19 o 
   3  10  13       97.09      102.40     13.50 o 
   4  10  13      103.09       77.00     16.30 o 
   5  10  13        5.94        9.77      4.89 o 
  -3  -5  14       80.33       81.77      9.89 o 
  -2  -5  14      110.61      122.97     13.45 o 
  -1  -5  14        0.25        5.07      2.39 o 
   0  -5  14      106.94      117.00     23.74 o 
   1  -5  14       21.15       23.44      7.06 o 
  -4  -4  14      133.45      127.52     22.33 o 
  -3  -4  14       80.79       88.38     11.57 o 
  -2  -4  14      158.12      194.68     14.73 o 
  -1  -4  14       78.09       53.98     13.07 o 
   0  -4  14        5.78        7.66      3.08 o 
   1  -4  14        6.35       14.71      5.88 o 
   2  -4  14        6.56       11.42      4.29 o 
  -4  -3  14       29.52       17.87      5.48 o 
  -3  -3  14       14.05       13.04      4.24 o 
  -2  -3  14       27.19       28.08      4.17 o 
  -1  -3  14       49.70       53.63     10.11 o 
   0  -3  14      100.48      103.78     19.63 o 
   1  -3  14      237.57      224.11     21.36 o 
   2  -3  14      298.18      340.56     16.15 o 
   3  -3  14      223.01      250.19     24.46 o 
  -4  -2  14        0.43        2.45      2.97 o 
  -3  -2  14      148.59      155.87     51.09 o 
  -2  -2  14      146.59      143.57     23.77 o 
  -1  -2  14        0.52        7.62      2.88 o 
   0  -2  14      137.60      114.19     18.58 o 
   1  -2  14      563.27      554.50     31.60 o 
   2  -2  14       72.93       58.92     11.14 o 
   3  -2  14       76.07       89.29     15.89 o 
   4  -2  14        6.23        7.08      4.52 o 
  -4  -1  14      108.11      109.65     22.80 o 
  -3  -1  14       30.15       42.59     10.69 o 
  -2  -1  14       12.15       17.15      5.52 o 
  -1  -1  14       16.17       11.43      2.70 o 
   0  -1  14       35.79       18.20      6.63 o 
   1  -1  14      408.77      415.59     22.41 o 
   2  -1  14      295.82      285.75     25.32 o 
   3  -1  14       21.22       25.34      5.38 o 
   4  -1  14      120.01      137.18     16.10 o 
  -4   0  14       27.40       47.50      9.52 o 
  -3   0  14      183.55      245.41     33.13 o 
  -2   0  14      218.24      216.94     27.92 o 
  -1   0  14      369.85      356.26     37.29 o 
   0   0  14       92.72       74.34     14.14 o 
   1   0  14       35.15       18.60      6.11 o 
   2   0  14      354.00      349.71     24.54 o 
   3   0  14      287.05      266.86     14.76 o 
   4   0  14        0.60        3.16      2.55 o 
   5   0  14      120.13      120.11     18.52 o 
  -4   1  14       48.63       50.83     11.73 o 
  -3   1  14        8.56       18.56      5.11 o 
  -2   1  14      310.00      346.10     13.43 o 
  -1   1  14      765.99      851.88     18.11 o 
   0   1  14      255.55      231.33     10.90 o 
   1   1  14      198.77      170.42      6.29 o 
   2   1  14        3.08        2.70      2.87 o 
   3   1  14      129.25      101.17      9.50 o 
   4   1  14      342.29      341.89     13.16 o 
   5   1  14      124.24      112.11     15.87 o 
  -4   2  14        4.77        7.12      4.47 o 
  -3   2  14       24.18       36.57      7.35 o 
  -2   2  14       65.89       89.52     14.06 o 
  -1   2  14      254.78      267.59     27.76 o 
   0   2  14      149.36      123.68      5.30 o 
   1   2  14        1.57        3.50      3.14 o 
   2   2  14        0.61        1.32      1.28 o 
   3   2  14       57.23       38.52      6.96 o 
   4   2  14       21.35       16.29      3.97 o 
   5   2  14      334.61      325.47     16.86 o 
  -4   3  14      205.56      270.84     34.57 o 
  -3   3  14      106.40      115.34     15.16 o 
  -2   3  14       42.89       39.89     16.76 o 
  -1   3  14       10.59        5.01      1.86 o 
   0   3  14       13.87        8.05      2.60 o 
   1   3  14       39.23       19.45      5.23 o 
   2   3  14       58.51       31.89      6.04 o 
   3   3  14        0.90        3.94      1.72 o 
   4   3  14       26.15       24.16      3.92 o 
   5   3  14        1.05        0.51      2.39 o 
  -3   4  14      395.19      457.94     56.49 o 
  -2   4  14       40.17       26.00      6.53 o 
  -1   4  14       71.99       51.72     13.69 o 
   0   4  14        9.78        9.51      3.79 o 
   1   4  14       31.34       12.15      3.88 o 
   2   4  14      282.31      245.23     14.14 o 
   3   4  14      178.41      135.94     15.10 o 
   4   4  14       45.60       43.86     11.68 o 
   5   4  14        6.28        7.55      2.56 o 
   6   4  14       45.94       54.56     11.12 o 
  -3   5  14      160.55      152.68     30.66 o 
  -2   5  14      144.48      121.20     20.14 o 
  -1   5  14        0.67        4.25      2.24 o 
   0   5  14       39.08       42.21      9.68 o 
   1   5  14      139.63       99.61     14.23 o 
   2   5  14      606.26      646.55     31.88 o 
   3   5  14      764.09      843.14     29.16 o 
   4   5  14      578.50      613.81     21.74 o 
   5   5  14       51.91       37.93      5.66 o 
   6   5  14       96.13       97.14     17.82 o 
  -2   6  14        0.93        5.08      3.11 o 
  -1   6  14        7.23       13.70      2.99 o 
   0   6  14       47.06       32.01      8.15 o 
   1   6  14       65.37       63.55      5.29 o 
   2   6  14       45.45       27.46      7.93 o 
   3   6  14      431.63      438.80     23.43 o 
   4   6  14      231.74      210.82     11.45 o 
   5   6  14       55.68       31.97      5.96 o 
  -1   7  14        6.36       13.67      5.25 o 
   0   7  14       89.86       65.90     15.17 o 
   1   7  14        0.71        5.60      2.99 o 
   2   7  14       10.54        9.00      2.61 o 
   3   7  14        0.28        7.93      3.87 o 
   4   7  14        1.11        9.87      3.35 o 
   5   7  14       11.77       14.98      4.04 o 
   0   8  14      363.05      439.22     20.58 o 
   1   8  14      396.05      445.19     22.24 o 
   2   8  14      179.06      175.15     22.73 o 
   3   8  14       12.07       15.45      5.47 o 
   4   8  14       11.16        5.74      3.55 o 
   5   8  14       84.25       81.79     16.36 o 
   2   9  14      178.33      145.74     27.09 o 
   3   9  14      144.90      109.44     20.74 o 
  -2  -3  15       32.48       32.12      6.56 o 
  -1  -3  15       91.12       80.48     11.82 o 
   0  -3  15       59.46       48.11     11.73 o 
  -2  -2  15       40.96       44.24      6.91 o 
  -1  -2  15       30.23       26.91      6.18 o 
   0  -2  15        5.18        7.30      4.48 o 
   1  -2  15      122.10       78.38     21.82 o 
   2  -2  15      208.63      235.27     15.31 o 
  -3  -1  15       54.52       69.13     14.72 o 
  -2  -1  15       23.09       29.67      5.50 o 
  -1  -1  15      120.60      100.88     16.04 o 
   0  -1  15       23.79       17.87      6.00 o 
   1  -1  15      134.18       93.16     26.29 o 
   2  -1  15      245.66      200.86     32.73 o 
  -3   0  15      116.31      153.85     24.89 o 
  -2   0  15      249.59      231.47     31.51 o 
  -1   0  15      172.13      135.72     26.38 o 
   0   0  15        3.75        5.98      3.10 o 
   1   0  15       34.79       33.55      7.67 o 
   2   0  15      326.20      354.70     17.43 o 
   3   0  15       26.91       25.99      8.20 o 
  -3   1  15        6.94       17.51      5.25 o 
  -2   1  15      259.30      293.88     16.98 o 
  -1   1  15      700.53      768.15    175.05 o 
   0   1  15      487.82      446.29     36.86 o 
   1   1  15      137.86       88.43     23.42 o 
   2   1  15       30.30       24.28      7.63 o 
   3   1  15      102.50       77.42     15.99 o 
   4   1  15        3.63        5.51      1.93 o 
  -2   2  15        4.41       14.30      7.67 o 
  -1   2  15      171.27      170.58     12.79 o 
   0   2  15      191.29      150.44     10.94 o 
   1   2  15      331.26      325.31     19.95 o 
   2   2  15       25.83       13.96      2.62 o 
   3   2  15        1.16        2.63      1.24 o 
   4   2  15        0.57        2.61      1.45 o 
  -2   3  15        2.30        1.00      4.04 o 
  -1   3  15        0.60        4.34      4.34 o 
   0   3  15        1.89        3.15      1.53 o 
   1   3  15        0.57        2.53      1.36 o 
   2   3  15       47.24       24.62      6.99 o 
   3   3  15       73.24       43.66      8.81 o 
   4   3  15      189.27      170.05     15.37 o 
  -2   4  15      179.48      181.47     12.70 o 
  -1   4  15       59.22       38.90     18.21 o 
   0   4  15       25.79       16.39      3.78 o 
   1   4  15       35.96       32.08      5.24 o 
   2   4  15       61.23       26.69      7.33 o 
   3   4  15       32.68       18.03      4.03 o 
   4   4  15       20.82       18.16      3.44 o 
  -1   5  15        8.65       11.95      3.60 o 
   0   5  15        5.47       11.76      3.58 o 
   1   5  15        2.14        4.03      2.36 o 
   2   5  15      234.44      188.43     23.13 o 
   3   5  15      399.34      388.86     18.92 o 
   4   5  15      216.42      136.95     19.38 o 
   1   6  15       56.68       50.80      8.17 o 
   2   6  15       26.66       23.53      5.27 o 
   3   6  15      154.71       99.28     24.58 o 
   4   6  15      263.76      191.22     22.98 o 
   1   7  15       51.02       27.69     10.25 o 
   2   7  15       45.40       34.55      6.32 o 
   3   7  15        0.86        8.37      3.67 o 
                                                 
